# Supplementary material for: The promastigote surface antigen gene family of the Leishmania parasite: differential evolution by positive selection and recombination
Source: BMC Evol Biol. 2008 Oct 24;8:292. doi: 10.1186/1471-2148-8-292 (PMC2584048; doi:10.1186/1471-2148-8-292)
Supplement: Additional file 1 — DNA sequence alignment of all PSA genes.T/S- rich, TM/GPI anchor and LRR domains (except the most C-terminal LRR repeat) were excluded from the alignment, as well as a unique repeat of the LRR-like domain in LinJ12_v4.0670. [file 1471-2148-8-292-S1.txt]

>LmjF09.0580 
---------ATGGCCCAGCGAGCTCGTCGTCTGAGCATGGCCGTACTGATGGCCTTTGTC
GTGTGCGTCTTGCTCTTT------GCCGGTGGCGTGACGCGTGCGGCTCTCACGGCA---
------------------------------------------------------------
---------------GCGCAAAACTCCATCACCGCCGAGTTTCTGCGGTCCTTCGCGGTC
TCGATACCTGGCCTGGCGAGTGTGTGGACGGGGGATGATTGGTGCACTTGGCCGTACGTC
AGCTGCAAC---TCCGACACGAGCATCACAGTTATCATCGACAAT---------------
------GCTGGGTTCACCGGCAGCCTTCCAGAGCTGAAT---GTGGCGGGCGACAGCGCC
AATATCGCGGTCACCGAGATTGCCTTG------AACAACCTGCTGCGCGGTTCGATGCCG
AACACGCTGGGCTATATCGCCGGCCTGCAGAATGTCAGTCTCGTGGGCAATAACTTCTGT
GGCTGCACCCCGCCGTCCTGGGTGTCCCGGGTACTCACCAGCGCACTCTTCCAGGCGATG
GGCTCAGCACCCTACGAGCCTAACTGCAGGCCCCCCATCAACTGC
>LinJ09_V3.0630
---------ATGGCCCAGCAAGCTCGTCGTCTGAGCATGGCCGCGCTGATGGCCTTTGTC
GTGTACGTCTTGCTCCTC------GCCGGTGGCGTCACGCGTGCGGCTCTCACGGCA---
------------------------------------------------------------
---------------GCGCAAAACTCCATCACCGCCGAGTTTCTGCGGTCCTTCGCGGTC
TCGATACCTGGCCTGGCGAGTGTGTGGACAGGGGATGATTGGTGCACTTGGCCGTACGTC
AGCTGCAAT---GCCGACACGAACATCACAGTTATCATCGACAAT---------------
------GCTGGGTTCACCGGCAGCCTTCCAGAACTGAAT---GTGGCGGGCGACAGCGCC
AATATCGCGGTCACTGAGATTTCCTTG------AACAACCTGCTGCGCGGTTCGATGCCG
GACACGCTGGGCTACATCGCCGGCCTGCAGAATGTCAGCCTCGTGGGCAACAACTTCTGC
GGCTGCAGCCCGCCGTCCTGGGTGTCCCGGGTACTCACCAGCGCACTCTTCCAGGCGATG
GGCTCAGCACCCTACAAGCCTAACTGCAGGGCCCCCATCAACTGC
>LbrM09_V2.0660 
---ATGTACACGACCCAGCACTCTCGTTGTCTCAACATGGCAATGCTGATGGTGTTTGTC
GTGTGCATCTTTCTCCTC------GTCGGTGACGTGACGCGTGCGGCTCTCACCAGT---
------------------------------------------------------------
---------------GCACAAAACACCTCCACGCTTGCGTTTCTGCAGTCCTTTACGGTC
TCGATGCCTGATCTGGCAGATGTGTGGACTGGGGATGAGTGGTGCACGTGGCCGTACATC
AGCTGCAAC---TCTGACACGAGCACCACACTCGCCATCGACAGC---------------
------GCTGGGTTTACTGGCAGCCTTCCAGAGCTGCAA---GCGACGGTCAATGGCGCC
AATGTCGCTCTCACCGAGATTGCAGTG------CAAAACGTGCTGCGCGGTCCACTGCCG
AATACGTGGGGCAACATCGCCGGCCTTCAGACCATTAGCCTCGTGGACAACCACTTCTGC
GGTTGCAAACCGCCGTCTTGGGTGTCCCGAGCGCTCACCAATGCGCTCTTCCAGGCAATG
GGCTCAGGGCCCTTCAACGTCAACTGCAGGTCTCCCACCAACTGT
>LmjF21.1170 
ATGATGCCGCCGCCGCTTCCGCACCGTCGCGCCACGCGGGCGTGTGCGCTTGTGGCTGCT
GTAGCGCTGGTGTTGGTGCTA---------CCGACCAGCAGGGCGCGCACCGTGGGGATG
AGATCA---------------------------------------------------ATG
TCAGCATACACGGAAGCGCAGCAACTCCATACGCGCAAGTTTCTGGATGGATTTGTGCAG
TCGATGCCAGATCTCCACAACATCTGGACCGGCGACGACTTCTGCGCCTGGAAAGGAGTA
ACATGTCTC------CGCGACGGGGTGTCCGTCAGCGCCACCAACTGGGTCCAGCTG---
------GCTGTCCCCCCCGGCCGTCTGCCGGAGGTGTCGAGCGCCGACGTTGACGTGTCG
CAGGTGTTTGTCACCTCCATCAGTGTG------GACAACCAGCTAAGTGGCTCTCTCCCG
ATTGAGTGGAGGACACTGCCGAAAATCATGCATCTCCACCTGGAGGGCAACGCTCTCTGC
GGCTGCCTTCCGCTTAACTGGACAAGCCGT------------TACGTCGCCGTCGAAGTT
GACGAGGCGGTCACGAGTGTCAACTGTGCCACAGAGAACGCGTGT
>LinJ21_V3.1410 
------------------------ATGTGTACCCACGCAAGCATGGCGCTTGTGGCTGCT
GTAGCGCTGGTGTTGGTGCTA---------CCGGTCAGCAGGGCGCGCCCCGTGGGGATG
AGATCG---------------------------------------------------ATG
TCAGCGTACACGGAAGCGCAGCAACTCCATACGCGCAAGTTTCTGGATGGGTTTCTGCAG
TCGATGCCAAATCTCCACAGCATCTGGGCCGGTGACAACTTCTGCGCCTGGAAAGGAGTG
ACGTGTCTC------CGCGACGGGGTGTCCATCAGCGCCACCAACTGGGTCCAGCTG---
------GCTGTCTCCCCCGGCCGTCTGCCGGAGGTGTCGAGCGCCGACTTTGATGTGTCG
CAGGTGTTTGTCACCTCCATCAGTGTG------GGCAACCAGCTAAGTGGCTCTCTCCCG
ATTGAGTGGAGGACACTGCCGAATATTATGTATCTCCACCTGGAGGGCAACGCTCTCTGC
GGCTGCCTTCCGCTTAACTGGACAAGCCGT------------TACGTCGCCGTCACAGTC
GACGAGGCGGTCATGAGTGTCAACTGTGCCATAGAGAACGCGTGT
>LbrM21_V2.1370 
ATGACGCCACCGCTGCTTCGGTACCGCCGCACCACGCGGGCGTGTGGGCTTGTCGCTGCT
GTGGTGCTGTTGTCGGCGCTGCTGTAC---AGTGGGACGCGCGCCGTGGAGGAG------
AGATCA---------------------------------------------------ATG
TCGCTGTACACGGAAGCGCAGCAGCTCCATACGCGCAGGTTTCTCGATGAGTTTGTGCAG
TCGATGCCAGGCCTCCGAAACATTTGGGCCGGTGACGACTTCTGCGCCTGGGAGGCAGTG
ACGTGTCTC------CGTTACGGGGTGTCCATCAGTGCCACCAACTGGATTCGGCTG---
------GCTGCCTTTCCCGGCCGTCTGCCGGAGGTGTCGAGCGTCGACGTTGATATGTCG
CAGGTGGTTGTCACCTCCATTACGATG------TACAACAAGCTGGGCGGCCCGCTACCG
GTTGCGTGGAGGACGCTACCGGCAATTCAGCACCTCCATCTGGAGGGCAACCGGCTTTGC
GGCTGTCTTCCCATCAACTGGGCAAGCCCT------------GGTGTCGACATCACGGTA
GACGAGGCAGTCATGCGGACCAATTGTGCCACAGCGAACGCATGT
>LmjF31.1450 
ATGATGCCCATGCTGCTGCTCCGTGGCGCCATGCAGCGCCCGAGAGCCGCTCTCCTCGCT
GTGGCGCTAACCCTATGCCTGCTGCTGGCGCCCGTGCGTGGCGCGGAC------TCGCCG
TTC---------------------------------------------------------
ACCCAATACAAGGCCGTGCAGAAGGCAAACACGCGCAAGTTCCTGCAGGCCTTCGTGGAC
GCGAACCCGCTGCTTGAGAAGCTGCCGTCG---GTGGACTTCTGCGAGTGGGTCTACTCT
GAGTGCACG------AGCAAGGGCGTGAACCTGTACCTGGAT------------------
------GAGAGAGCCATGGTGCGGCTGCCGGAGATGTCCTCTGACACTGTTGGC---AAA
TATGTGCTGGTCACCTCCATCAATCTC------GACAACAATCTGACCGGCCCCCTTCCA
GAGGAGTGGGCGTCTGCCCAGCCGCTGTACGGTGTGTCCGTGGAGCGCAACAACTTGTGC
GGCTGTGTTCCGAACGCGTGGGTGTCTCACACT------TTTCTCTATGGCATCCGAGTC
GATGACAGCCTCTTGGCCGCGGATTGCTCGACAGCCAACGCGTGC
>LmjF31.1460 
ATGATGCCCATGCTGCTGCTCCGTGGCGCCATGCAGCGCCCGAGAGCCGCTCTCCTCGCT
GTGGCGCTAACCCTATGCCTGCTGCTGGCGCCCGTGCGTGGCGCGGAC------TCGCCG
TTC---------------------------------------------------------
ACCCAATACAAGGCCGTGCAGAAGGCAAACACGCGCAAGTTCCTGCAGGCCTTCGTGGAC
GCGAACCCGCTGCTTGAGAAGCTGCCGTCG---GTGGACTTCTGCGAGTGGGTCTACTCT
GAGTGCACG------AGCAAGGGCGTGAACCTGTACCTGGAT------------------
------GAGAGAGCCATGGTGCGGCTGCCGGAGATGTCCTCTGACACTGTTGGC---AAA
TATGTGCTGGTCACCTCCATCAATCTC------GACAACAATCTGACCGGCCCCCTTCCA
GAGGAGTGGGCGTCTGCCCAGACGCTGTACGGTGTGTCCGTGGAGCGCAACAACTTGTGC
GGCTGTGTTCCGAACGCGTGGGTGTCTCACACT------TTTCTCTATGGCATCCGAGTC
GATGACAGCCTCTTGGCCGCGGATTGCTCGACAGCCAACGCGTGC
>LinJ31_V3.1490 
ATGATGCCCGTGCTGCTGCGCCGGGGCGTTATGCAGCGCCCGCGAGCCGCTCTCCTCGTT
GTGGCGCTAACCCTATGCCTGCTCCTGTCTCCCGTGCGTGGCGCGGAA------TCACCG
TTC---------------------------------------------------------
ACCCACTACAGCGCCGTGCAGAAGGCAAACACGCGCAAGTTTCTGCAGGCCTTCGTGGAC
GCGAACCCGCTGCTTGAGAAGCTGCCGTCG---GTGGACTTCTGCGAGTGGGTCTACTCT
GAGTGCACG------AGCAAGGGCGTGGATCTGTACCTGGAC------------------
------GAGAGAGCCGTGGTGCAGCTGCCGGAGATGTCCTCTGGCATTGTTGGC---AAA
TATGTTCTGGTCACTTCCATCAATCTC------GACAACAATCTGACCGGGCCCCTTCCA
GAGGAGTGGGCGTCTGCCCAGACGCTGTACGGTGTGTCCGTGGAGCGCAACAATTTGTGC
GGCTGTGTCCCGAAATCGTGGGTGTCTCACAAT------TTTCTCTATGGCCTGCGAGTC
GATGACAGCCTCTTGGCCGCGGATTGTTCGACAGCCAACGCGTGC
>LbrM31_V2.1680 
ATGACGCCAGTGATGCTGCTCCGGAGCGGTGCGCAGCGCCAGCGAGCCGCCCTCTTTGTT
ATGACGCTAACCCTATGCTTCCTCCTATTGCCCGTGCACGGCGCAGAC------TCACCG
TTC---------------------------------------------------------
ACTGGCTACACAGCCGCGCAGAAGGTGAACACGCGCAAGTTTCTGCAGGCCTTTGTGAAT
GCAAACCCACTGCTGGAGAGCCTGCCGTCG---GAGGACTTCTGCGAGTGGGTGTACGCT
GGCTGCACG------AATAAGGGTGTGGACCTGTACCTGGAT------------------
------GAGACGGCCGTGGAACAGCTGCCGGAGCTGCCCGCTGACGCGGTTGCC---AGC
CACGTGAGGGTCACTTCCATCAGCATC------AACAACCGGCTGACTGGGCCCCTTCCA
GCAGCGTGGGCGTCTGCCGTGTCGCTGAACGGTGTGTCTGTGCAGGGCAACGGCCTGTGC
GGCTGTGTGCCGAGCGCGTGGGACTCTCGCAGG------TTCATGTACGGCATCCGGGTC
GATGCCGACCTCTTGGCCACAAATTGCTCGACGGCCAACGCGTGC
>LmjF12.0980 
---------ATGGCGCAGTGCGTGCGTCGGTTGGTGCTGGCGGCGACGCTCGCCGCTGCG
GTGGCGCTGCTGCTGTGCACGAGCAGTGCGCCGGTGGCGCGTGCTGCTGGGACGGGC---
------------------------------------------------------------
---GACTTCACTGCGGCGCAGCGGACGAACACGCTGGCGGTGCTGCAGGCGTTTGGGCGT
GCGATCCCTAAGCTTGGGGAGAAGTGGGCGGGCAACGACTTCTGCTCGTGGGAGGCCGTC
TTGTGCAAT------GCGCCGGACGTGTACGTGTCGGGAATCAGT---------------
------CCGACGTATGCCGGCACGCTGCCGGAGATGCCT---GTGAACGTCGACTACAGG
CACGTCGTGATCAAGCAGCTCGACTTT------GACTGCGACCTGTCCGGCAGTCTGCCC
TCTTCGTGGTCTGCGATACCGATGCTGGCTTCCGTCTCTCTTAAGGGCAACAAGTTCTGC
GGGTGTGTGCCGGACTCGTGGGATCAGAAG---------GCTGGTCTTGTTGTGGACATC
GAGGACAAGCACAAGGGCAGCGACTGCTTGGCTGCTAAGGACTGC
>LmjF12.0780 
---------ATGGCGCAGTGCGTGCGTCGGTTGGTGCTGGCGGCGACGCTCGCCGCTGCG
GTGGCGCTGCTGCTGTGCACGAGCAGTGCGCCGGTGGCGCGTGCTGCTGGGACGGGC---
------------------------------------------------------------
---GACTTCACTGCGGCGCAGCGGACGAACACGCTGGCGGTGCTGCAGGCGTTTGGGCGT
GCGATCCCTAAGCTTGGGGAGAAGTGGGCGGGCAACGACTTCTGCTCGTGGGAGGCCGTC
TTGTGCAAT------GCGCCGGACGTGTACGTGTCGGGAATCAGT---------------
------CCGACGTATGCCGGCACGCTGCCGGAGATGCCT---GTGAACGTCGACTACAGG
CACGTCGTGATCAAGCAGCTCGACTTT------GACTGCGACCTGTCCGGCAGTCTGCCC
TCTTCGTGGTCTGCGATACCGATGCTGGCTTCCGTCTCTCTTAAGGGCAACAAGTTCTGC
GGGTGTGTGCCGGACTCGTGGGATCAGAAG---------GCTGGTCTTGTTGTGGACATC
GAGGACAAGCACAAGGGCAGCGACTGCTTGGCTGCTAAGGACTGC
>LmjF12.0940 
---------ATGGCGCAGTGCGTGCGTCGGTTGGTGCTGGCGGCGACGCTCGCCGCTGCG
GTGGCGCTGCTGCTGTGCACGAGCAGTGCGCCGGTGGCGCGTGCTGCTGGGACGGGC---
------------------------------------------------------------
---GACTTCACTGCGGCGCAGCGGACGAACACGCTGGCGGTGCTGCAGGCGTTTGGGCGT
GCGATCCCTAAGCTTGGGGAGAAGTGGGCGGGCAACGACTTCTGCTCGTGGGAGGCCGTC
TTGTGCAAT------GCGCCGGACGTGTACGTGTCGGGAATCAGT---------------
------CCGACGTATGCCGGCACGCTGCCGGAGATGCCT---GTGAACGTCGACTACAGG
CACGTCGTGATCAAGCAGCTCGACTTT------GACTGCGACCTGTCCGGCAGTCTGCCC
TCTTCGTGGTCTGCGATACCGATGCTGGCTTCCGTCTCTCTTAATGGCAACAAGTTCTGC
GGGTGTGTGCCGGACTCGTGGGATCAGAAG---------GCTGGTCTTGTTGTGGACATC
GAGGACAAGCACAAGGGCAGCGACTGCTTGGCTGCTAAGGACTGC
>LmjF12.1000 
---------ATGGCGCAGTGCGTGCGTCGGCTGGTGCTGGCGGCGACGCTCGCCGCTGCG
GTGGCGCTGCTGCTGTGCACGAGCAGTGCGCCGGTGGCGCGTGCTGCTGGGACGGGC---
------------------------------------------------------------
---GACTTCACTGCGGCGCAGCGGACGAACACGCTGGCGGTGCTGCAGGCGTTTGGGCGT
GCGATCCCTAAGCTTGGGGAGAAGTGGGCGGGCAACGACTTCTGCTCGTGGGAGGCCGTC
TTGTGCAAT------GCGCCGGACGTGTACGTGTCGGGAATCAGT---------------
------CCGACGTATGCCGGCACGCTGCCGGAGATGCCT---GTGAACGTCGACTACAGG
CACGTCGTGATCAAGCAGCTCGACTTT------GACTGCGACCTGTCCGGCAGTCTGCCC
TCTTCGTGGTCTGCGATACCGATGCTGGCTTCCGTCTCTCTTAATGGCAACAAGTTCTGC
GGGTGTGTGCCGGACTCGTGGGATCAGAAG---------GCTGGTCTTGTTGTGGACATC
GAGGACAAGCACAAGGGCAGCGACTGCTTGGCTGCTAAGGACTGC
>LmjF12.0810 
---------ATGGCGCAGTGCGTGCGTCGGCTGGTGCTGGCGGCGACGCTCGCCGCTGCG
GTGGCGCTGCTGCTGTGCACGAGCAGTGCGCCGGTGGCGCGTGCTGCTGGGACGGGC---
------------------------------------------------------------
---GACTTCACTGCGGCGCAGCGGACGAACACGCTGGCGGTGCTGCAGGCGTTTGGGCGT
GCGATCCCTAAGCTTGGGGAGAAGTGGGCGGGCAACGACTTCTGCTCGTGGGAGGCCGTC
TTGTGCAAT------GCGCCGGACGTGTACGTGTCGGGAATCAGT---------------
------CCGACGTATGCCGGCACGCTGCCGGAGATGCCT---GTGAACGTCGACTACAGG
CACGTCGTGATCAGGCGGCTCGACTTT------GACTGCGACCTGTCCGGCAGTCTGCCC
TCTTCGTGGTCTGCGATACCGATGCTGGCTTCCGTCTCTCTTAAGGGCAACAAGTTCTGC
GGGTGTGTGCCGGACTCGTGGGATCAGAAG---------GCTGGTCTTGTTGTGGACATC
GAGGACAAGCACAAGGGCAGCGACTGCTTGGCTGCTAAGGACTGC
>LmjF12.0850 
---------ATGGCGCAGTGCGTGCGTCGGCTGGTGCTGGCGGCGACGCTCGCCGCTGCG
GTGGCGCTGCTGCTGTGCACGAGCAGTGCGCCGGTGGCGCGTGCTGCTGGGACGGGC---
------------------------------------------------------------
---GACTTCACTGCGGCGCAGCGGACGCACACGCTGGCGGTGCTGCAGGCGTTTGGGCGT
GCGATCCCTGAGCTTGGGGAGAAGTGGACGGGCAACGACTTCTGCTCGTGGGAGGCCGTC
TTGTGCAAT------GCGCCGGACGTGTCCGTGTCGGGAATCAGT---------------
------CCGACGTATGCCGGCACGCTGCCAGAGATGCCT---GTGGGCGTCGACTACCGG
CACGTCATGATCAAGCAGCTCGACTTT------GACTGCGACCTGTCCGGCAGTCTGCCC
TCTTCGTGGTCTGCGATACCGATGCTGGCTTCCGTCTCTCTTAAGGGCAACAAGTTCTGC
GGGTGTGTGCCGGACTCGTGGGATCAGAAG---------GCTGGTCTTGTTGTGGACATC
GAGGACAAGCACAAGGGCAGCGACTGCTTGGCTGGTAAGGACTGC
>LmjF12.0760 
---------ATGGCGCAGTGCGTGCGTCGGCTGGTGCTGGCGGCGACGCTCGCCGCTGCG
GTGGCGCTGCTGCTGTGCACGAGCAGTGCGCCGGTGGCGCGTGCTGCTGGGACGAAC---
------------------------------------------------------------
---GACTTCACTGCGGCGCAGCGGACGAACACGCTGGCGGTGCTGCAGGCGTTTGGGCGT
GCGATCCCTAAGCTTGGGGAGAAGTGGACGGGCAACGACTTCTGCTCGTGGGAGGCCGTC
TTGTGCGAT------GCGCCGGACGTGTACGTGTCGGGAATCAGT---------------
------CCGACGTATGCCGGCACGCTGCCGGAGATGCCT---GTGAACGTCGACTACACG
ACCGTCATGATCAAGCAGCTCGACTTT------GACTGCGACCTGTCCGGCAGTCTGCCC
TCTTCGTGGTCTGCGATGCCGATGCTGGCTTCCGTCTCTCTTAAGGGCAACAAGTTCTGC
GGGTGTGTGCCGGACTCGTGGGATCAGAAG---------GCTGGTCTTGCTGTGGACATC
GAGGACAAGCACAAGGGCAGCGACTGCTTGGCTGGGAGGGAGTGC
>LmjF12.0960 
---------ATGGCGCAGTGCGTGCGTCGGTTGGTGCTGGCGGCGACGCTCGCCGCTGCG
GTGGCGCTGCTGCTGTGCACGAGCAGTGCGCCGGTGGCGCGTGCTGCTGGGACGGGC---
------------------------------------------------------------
---GACTTCACTGCGGCGCAGCGGACGAACACGCTGGCGGTGCTGCAGGCGTTTGGGCGT
GCGATCCCTAAGCTTGGGGAGGTGTGGAAGGGCGACGACTTCTGCTCGTGGGACCACCTA
CTGTGTTTG------CCCTTGAGCGTTACCATACGTGTTTTTGTT---------------
------TTCACGTATGCCGGCACGCTGCCGGAGATGCCT---GTGAACGTCGACTACGGG
CACGTCATGATCGGGAACCTGGGGCTC------GACTGCGACCTGTCCGGCAGTCTGCCC
TCTTCGTGGTCTGCGATACCGATGCTGGCTTCCGTCTCTCTTAAGGGCAACAAGTTCTGC
GGGTGTGTGCCGGACTCGTGGGATCAGAAG---------GCTGGTCTTGTTGTGGACATC
GAGGACAAGCACAAGGGCAGCGACTGCTTGGCTGGTAAGGACTGC
>LmjF12.0830 
---------ATGGCGCAGTGCGTGCGTCGGCTGGTGCTGGCGGCGACGCTCGCCGCTGCG
GTGGCGCTGCTGCTGTGCACGAGCAGTGCGCCGGTGGCGCGTGCTGCTGGGACGGGC---
------------------------------------------------------------
---GACTTCACTGCGGCGCAGCGGACGAACACGCTGGCGGTGCTGCAGGCGTTTGGGCGT
GCGATCCCTAAGCTTGGGGAGGTGTGGAAGGGCGACGACTTCTGCTCGTGGGACCACCTA
CTGTGTTTG------CCCTTGAGCGTTACCATACGTGTTTTTGTT---------------
------TCCACGTATGCCGGCACGCTGCCGGAGATGCCT---GTGAACGTCGACTACGGG
CACGTCATGATCGGGAACCTGGGGCTC------CACTGCGACCTGTCCGGCAGTCTGCCC
TCTTCGTGGTCTGCGATACCGATGCTGGCTTCCGTCTCTCTTAAGGGCAACAAGTTCTGC
GGGTGTGTGCCGGACTCGTGGGATCAGAAG---------GCTGGTCTTGTTGTGGACATC
GAGGACAAGCACAAGGGCAGCGACTGCTTGGCTGCTAAGGACTGC
>LmjF12.1090 
---------ATGGCGCAGTGCGTGCGTCGGCTGGTGCTGGCGGCGACGCTCGCCGCTGCG
GTGGCGCTGCTGCTGTGCACGAGCAGTGCGCCGGTGGCGCGTGCTGCTGGGACGGGC---
------------------------------------------------------------
---GACTTCACTGCGGCGCAGCGGACGCACACGCTGGCGGTGCTGCAGGCGTTTGGGCGT
GCGATCCCTGAGCTTGAGAAGAAGTGGACGGGCAACGACTTCTGCTCGTGGGAGTTCATC
AAGTGCAAT------GTAACGGGTGTGTCCGTGTCGGGAATTGGT---------------
------CCGACCTATGCGGGCACGCTGCCGGAGATGCCT---GTGGGCGTCGACTACCGG
CACGTCATGATCAAGCAGCTCGACTTT------AACTGCAACCTGTCCGGCAGTCTGCCC
TCCTCGTGGTCTGCGATACCGATGCTGGCTTCCGTCTCCCTTAGGGGCAACAAGTTCTGC
GGGTGTGTGCCCGACTCGTGGGCCAAGAAG---------GCTGGTCTCGTTGTGGACATC
GAGGACAAGCACAAGGGCAGCGACTGCTTGGCTGGTACAGATTGC
>LmjF12.1070 
---------ATGGCGCAGTGCGTGCGTCGGTTGGTGCTGGCGGCGACGCTCGCCGCTGCG
GTGGCGCTGCTGCTGTGCACGAGCAGTGCGCCGGTGGCGCGTGCTGATGGGACGGGC---
------------------------------------------------------------
---GACTTCACTGATGAGCAGCGGACGAACACGCTGGCGGTGCTGCAGGCGTTTGGGCGT
GCGATCCCTAAGCTTGGGGAGAAGTGGGCGGGCAACGACTTCTGCTCGTGGGAGTTCATC
TACTGCAAT------GTGACGGGTGTGTATGTACGGGGAATCAGT---------------
------CCGACGTATGCCGGCACGCTGCCGGAGATGCCT---GTGAACGTCGACTACAGG
CACGTCGTGATCAAGCAGCTCGACTTT------AACTGCAACCTGTCCGGCAGTCTGCCC
TCCTCGTGGTCTGCGATACCGATGCTGGCTTCCGTCTCCCTTAGGGGCAACAAGTTCTGC
GGGTGTGTGCCCGACTCGTGGGCCAAGAAG---------GCTCGTCTCGTTGTGGACATC
GAGGACAAGCACAAGGGCAGCGACTGCTTGGCTGGTAGAGATTGC
>LmjF12.0755 
---------ATGGCGCAGTGCGTGCGTCGGCTGGTGCTGGCGGCGACGCTCGCCGCTGCG
GTGGCGCTGCTGCTGTGCACGAGCAGTGCGCCGGTGGCGCGTGCTGCTGGGACGAAC---
------------------------------------------------------------
---GACTTCACTGCGGCGCAGCGGACGAACACGCTGGCGGTGCTGCAGGCGTTTGGGCGT
GCGATCCCTGAGCTTGGGGAGAAGTGGGCGGGCAACGACTTCTGCTCATGGGAGTTTATC
GTGTGTAAT------GTTATAGGTGTGAACGTACGGGGAATCAGT---------------
------CCGACGTATGCCGGCACGCTGCCGGAGATACCT---GTGAACGTCGACTACAGG
CACGTCGTGATCAAGCAGCTCGACTTT------TACTGCGACCTGTCCGGCAGTCTGCCG
CCCGAGTGGTCGTCGATGCCAAAGCTGCGCGGTATCTCACTGAGCGGCAACAAGTTCTGC
GGGTGTGTGCCGGACTCGTGGGATCAGAAG---------GCTGGTCTTGTTGTGGGCATC
GAGGACAAGCACAAGGGCAGCGACTGCTTGGCTGCTAAGGACTGC
>LmjF12.0730 
---------ATGGCGCAGTGCGTGCGTCGGCTGGTGCTGGCGGCGACGCTCGCCGCTGCG
GTGGCGCTGCTGCTGTGCACGAGCAGTGCGCCGGTGGCGCGTGCTGCTGGGACGAAC---
------------------------------------------------------------
---GACTTCACTGAGGAGCAGCGGACGCACACGCTGGCGGTGCTGCAGGCGTTTGGGCGT
GCGATCCCTGAGCTTGAGAAGAAGTGGACGGGCAACGACTTCTGCTCGTGGGAGTTCATA
GTGTGTAAT------GTTATAGGTGTGAATGTACGGGGAATCAGT---------------
------CCGACGTATGCCGGCACGCTGCCGGAGGTGCCT---GATAACGTCAGCTACAAT
AACGTTGTCATTCAGCAGCTCGACTTT------CACTGCGACCTGTCCGGCAGTCTGCCG
CCTGAGTGGTCGTCGATGCCAAAGCTGCGCGGTATCTCACTGAGCGGCAACCACTTCTGC
GGGTGTGTGCCGGACTCGTGGGCCAAGAAG---------GCTGGTCTCGTTGTCCAAATC
GAGGACAAGCACAAGGGCAGCGACTGCTTGGCTGCTAAGGAGTGC
>LmjF12.0890 
---------ATGGCGCAGTGCGTGCGTCGGCTGGTGCTGGCGGCGACGCTCGCCGCTGCG
GTGGCGCTGCTGCTGTGCACGAGCAGTGCGCCGGTGGCGCGTGCTGCTGGGACGGGC---
------------------------------------------------------------
---GACTTCACTGCGGCGCAGCGGACGAACACGCTGGCGGTGCTGCAGGCGTTTGGGCGT
GCGATCCCTGAGCTTGGGGAGAAGTGGGCGGGCAACGACTTCTGCTCATGGGAGTTCATC
GTGTGTAAT------GTTATAGGTGTGAACGTACGGGGAATCAGT---------------
------CCGACGTATGCCGGCACGCTGCCGGAGATGCCT---GTGAACGTCGACTACAGG
CACGTCGTGATCAAGCAGCTCGACTTT------AACTGCGACCTGTCCGGCAGTCTGCCG
CCCGAGTGGTCGTCGATGCCAAAGCTGCGCGGTATGTCACTGAGCGGCAACCACTTCTGC
GGGTGTGTGCCGGACTCGTGGGCCGACAGA---------GGTGGTCTTGTTGTGGACATC
GAGGACAAGCACAAGGGCAGCGACTGCACGACCGATAGGGTGTGC
>LmjF12.0765 
---------ATGGCGCAGTGCGTGCGTCGGCTGGTGCTGGCGGCGACGCTCGCCGCTGCG
GTGGCGCTGCTGCTGTGCACGAGCAGTGCGCCGGTGGCGCGTGCTGCTGGGACGAAC---
------------------------------------------------------------
---GACTTCACTGCGGCGCAGCGGACGAACACGCTGGCGGTGCTGCAGGCGTTTGGGCGT
GCGATCCCTGAGCTTGAGAAGAAGTGGGCGGGCAACGACTTCTGCTCGTGGGAGCTTATC
AAGTGTAAT------AAGATGGGAGTGTACGTGACGGGAATCAGT---------------
------CCAACGTATGCCGGCACGCTGCCGGAGATGCCT---GTGAACGTCGACTACAGG
CACGTCATGATCCGGGATTTGTGGCTC------AACTGCGACCTGTCCGGCACGCTGCCG
CCCCAGTGGTCGTCGATGCCAAACCTGCGCGGCGTCTCACTGAAGGGCAACCGCTTTTGC
GGGTGTGTGCCGGACTCGTGGGCCAACAAG---------GCTGATCTTGCTGTGGAAATC
GAGGACAAGCACAAGGGCAGCGACTGCTTGGCTGGTAAGGACTGC
>LmjF12.0870 
---------ATGGCGCAGTGCGTGCGTCGGCTGGTGCTGGCGGCGACGCTCGCCGCTGCG
GTGGCGCTGCTGCTGTGCACGAGCAGTGCGCCGGTGGCGCGTGCTACTGTGACGAAC---
------------------------------------------------------------
---GACTTCACTGAGGAGCAGCGGACAAACACGCTGGCGGTGCTGCAGGCGTTTGGGCGT
GCGATCCCTAAGCTTGGGGAGAAGTGGGCGGGCAACGACTTCTGCTCGTGGGAGTTCATC
AGGTGTACT------CAGAGGGCAGTGTACGTACGGGTAATCAGT---------------
------ACGACGTATGCCGGCACGCTGCCGGAGATGCCT---GTGAACGTCGACTACAGG
CACGTCATGATCCGGGAGCTGTATATC------AACTGCGACCTGTCCGGCACGCTGCCG
CCCCAGTGGTCGTCGATGCCATACCTGCGCGGCGTCTCACTGAAGGGCAACCGCTTCTGC
GGGTGTGTGCCGGAGTCGTGGGCCAACAAG---------GCTGATCTTGCTGTGGAAATC
GAGGACAAGCACAAGGGCAGCGACTGCTTGGCTGGTAAGGACTGC
>LmjF12.0860 
---------ATGGCGCAGTGCGTGCGTCGGCTGGTGCTGGCGGCGACGCTCGCCGCTGCG
GTGGCGCTGCTGCTGTGCACGAGCAGTGCGCCGGTGGCGCGTGCTGATGGGACGGGC---
------------------------------------------------------------
---AACTTCACTGAGGAGCAGCGGACGCACACGCTGGCGGTGCTGCAGGCGTTTGGGCGT
GCGATCCCTGAGCTTGAGAAGAAGTGGACGGGCAACGACTTCTGCTCGTGGGACCACGTA
GCGTGCGTG------TCAGTCAACGTCTTCGTAGGTCTCAATGTT---------------
------TCGACGTATGCCGGCACGCTGCCGGAGATACCT---GTGAACGTCGACTACAGG
CACGTCATGATCCGGGACCTGGGGTTC------CACTGCGACCTGTCCGGCAGTCTGCCG
CCCGAGTGGTCTGCGATGCCAAGGCTGCGTCTTGTCGGACTGAGGGGCAACCACTTCTGC
GGGTGTGTGCCGGACTCGTGGGGCAAGAAT---------GCTGGTCTCCTTGTAAGAATC
GAGGACGAGCACAAGGGCAGGGACTGCAGGCTCGGTAACGACTGC
>LmjF12.1020 
---------ATGGCGCAGTGCGTGCGTCGGCTGGTGCTGGCGGCGACGCTCGCCGCTGCG
GTGGCGCTGCTGCTGTGCACGAGCAGTGCGCCGGTGGCGCGTGCTGATGGGACGGGC---
------------------------------------------------------------
---AACTTCACTGAGGAGCAGCGGACGCACACGCTGGCGGTGCTGCAGGCGTTTGGGCGT
GCGATCCCTGAGCTTGAGAAGAAGTGGACGGGCAACGACTTCTGCTCGTGGGACCACGTA
GCGTGCGTG------TCAGTCAACGTCTTCGTAGGTCTCAATGTT---------------
------TCGACGTATGCCGGCACGCTGCCGGAGATACCT---GTGAACGTCGACTACAGG
CACGTCATGATCCGGGACCTGGGGTTC------CACTGCGACCTGTCCGGCAGTCTGCCG
CCCGAGTGGTCTGCGATGCCAAGGCTGCGTCTTGTCGGACTGAGGGGCAACCACTTCTGC
GGGTGTGTGCCGGACTCGTGGGGCAAGAAT---------GCTGGTCTCCTTGTAAGAATC
GAGGACGAGCACAAGGGCAGGGACTGCAGGCTCGGTAACGACTGC
>LmjF12.1040 
---------ATGGCGCAGTGCGTGCGTCGGCTGGTGCTGGCGGCGACGCTCGCCGCTGCG
GTGGCGCTGCTGCTGTGCACGAGCAGTGCGCCGGTGGCGCGTGCTGATGGGACGGGC---
------------------------------------------------------------
---AACTTCACTGAGGAGCAGCGGACGCACACGCTGGCGGTGCTGCAGGCGTTTGGGCGT
GCGATCCCTGAGCTTGAGAAGAAGTGGACGGGCAACGACTTCTGCTCGTGGGACCACGTA
GCGTGCGTG------TCAGTCAACGTCTTCGTAGGTCTCAATGTT---------------
------TCGACGTATGCCGGCACGCTGCCGGAGATACCT---GTGAACGTCGACTACAGG
CACGTCATGATCCGGGACCTGGGGTTC------CACTGCGACCTGTCCGGCAGTCTGCCG
CCCGAGTGGTCTGCGATGCCAAGGCTGCGTCTTGTCGGACTGAGGGGCAACCACTTCTGC
GGGTGTGTGCCGGACTCGTGGGGCAAGAAT---------GCTGGTCTCCTTGTAAGAATC
GAGGACGAGCACAAGGGCAGGGACTGCAGGCTCGGTAACGACTGC
>LmjF12.0910 
---------ATGGCGCAGTGCGTGCGTCGGCTGGTGCTGGCGGCGACGCTCGCCGCTGCG
GTGGCGCTGCTGCTGTGCACGAGCAGTGCGCCGGTGGCGCGTGCTGCTGGGACGGGC---
------------------------------------------------------------
---GACTTCACTGAGGAGCAGCGGACAAACACGCTGGCGGTGCTGCAGGCGTTTGGGCGT
GCGATCCCTGAGCTTGAGAAGAAGTGGACGGGCAACGACTTCTGCTCGTGGGACCACGTA
GCGTGCGTG------TCAGTCAACGTCTTCGTAGGTCTCGATGTT---------------
------TCGACGTATGCCGGCACGCTGCCGGAGATGCCT---GTGGGCGTCAAATACAGG
CACGTCATGATCCGGGACCTGGGGTTC------CACTGCGACCTGTCCGGCAGTCTGCCG
CCCGAGTGGTCTGCGATGCCAAGGCTGCGTCTTGTCGGACTGAGGGGCAACCACTTCTGC
GGGTGTGTGCCGGAGTCGTGGGCCAAGAAT---------GCTGATCTCCTTGTAAGAATC
GAGGACGAGCACAAGGGCAGGGACTGCAGGCTCGGTAACGACTGC
>LmjF12.0920 
---------ATGGCGCAGTGCGTGCGTCGGCTGGTGCTGGCGGCGACGCTCGCCGCTGCG
GTGGCGCTGCTGCTGTGCACGAGCAGTGCGCCGGTGGCGCGTGCTGCTGGGACGGGC---
------------------------------------------------------------
---GACTTCACTGAGGAGCAGCGGACAAACACGCTGGCGGTGCTGCAGGCGTTTGGGCGT
GCGATCCCTGAGCTTGAGAAGAAGTGGACGGGCAACGACTTCTGCTCGTGGGACCACGTA
GCGTGCGTG------TCAGTCGATGTCTTCGTAGGTCTCGATGTT---------------
------TCGACGTATGCCGGCACGCTGCCGGAGATGCCT---GTGGGCGTCAAATACAGG
CACGTCATGATCCGGGACCTGGGGTTC------CACTGCGACCTGTCCGGCAGTCTGCCG
CCCGAGTGGTCTGCGATGCCAAGGCTGCGTCTTGTCGGACTGAGGGGCAACCACTTCTGC
GGGTGTGTGCCGGAGTCGTGGGCCAAGAAT---------GCTGATCTCCTTGTAAGAATC
GAGGACGAGCACAAGGGCAGGGACTGCAGGCTCGGTAACGACTGC
>LmjF12.1060 
---------ATGGCGCAGTGCGTGCGTCGGCTGGTGCTGGCGGCGACGCTCGCCGCTGCG
GTGGCGCTGCTGCTGTGCACGAGCAGTGCGCCGGTGGCGCGTGCTGCTGGGACGGGC---
------------------------------------------------------------
---GACTTCACTGAGGAGCAGCGGACAAACACGCTGGCGGTGCTGCAGGCGTTTGGGCGT
GCGATCCCTGAGCTTGAGAAGAAGTGGACGGGCAACGACTTCTGCTCGTGGGACCACGTA
GCGTGCGTG------TCAGTCAACGTCTTCGTAGGTCTCAATGTT---------------
------TCGACGTATGCCGGCACGCTGCCGGAGATGCCT---GTGGGCGTCAAATACAGG
CACGTCATGATCCGGGACCTGGGGTTC------CACTGCGACCTGTCCGGCAGTCTGCCG
CCCGAGTGGTCTGCGATGCGACAGCTGCGTCTTGTCGGACTGAGGGGCAACCACTTCTGC
GGGTGTGTGCCGGACTCGTGGGGCAAGAAT---------GCTGGTCTCCTTGTAAGAATC
GAGGACGAGCACAAGGGCAAATACTGCAGGCTCGGTAACGACTGC
>LmjF12.0740 
---------ATGGCGCAGTGCGTGCGTCGGCTGGTGCTGGCGGCGACGCTCGCCGCTGCG
GTGGCGCTGCTGCTGTGCACGAGCAGTGCGCCGGTGGCGCGTGCTGCTGGGACGGGC---
------------------------------------------------------------
---GACTTCACTGCGGCGCAGCGGACGCACACGCTGGCGGTGCTGCAGGCGTTTGGGCGT
GCGATCCCTGAGCTTGAGAAGAAGTGGACGGGCAACGACTTCTGCTCGTGGGACCACGTA
GCGTGCGTG------TCAGTCGACGTCTTCGTAGGTCTCAATGTT---------------
------TCGACGTATGCCGGCACGCTGCCGGAGATACCT---GTGAACGTCGACTACAGG
CACGTCATGATCCGGGACCTGGGGTTC------CACTGCGACCTGTCCGGCAGTCTGCCG
CCCGAGTGGTCTGCGATGCCAAGGCTGCGTCTTGTCGGACTGAGGGGCAACCGCTTCTGC
GGGTGTGTGCCGGAGTCGTGGGCCAACAAG---------GCTGATCTTGCTGTGGAAATC
GAGGACAAGCACAAGGGCAGCGACTGCTTGGCTGGTAAGGACTGC
>LmjF12.0990 
---------ATGGCGCAGTGCGTGCGTCGGCTGGTGCTGGCGGCGACGCTCGCCGCTGCG
GTGGCGCTGCTGCTGTGCACGAGCAGTGCGCCGGTGGCGCGTGCTGCTGGGACGGGC---
------------------------------------------------------------
---GACTTCACTGAGGAGCAGCAGACGAACACGCTGGCGGTGCTGCAGGCGTTTGGGCGT
GCGATCCCTGAGCTTGAGAAGAAGTGGACGGGCAACGACTTCTGCTCGTGGGACCACGTA
GCGTGCGTG------TCAGTCAACGTCTTCGTAAGTCTCGATGTT---------------
------TCGACGTATGCCGGCACGCTGCCGGAGATGCCT---GTGGGCGTCGACTACAGG
CACGTCATGATCCGGGACCTGGGGTTC------GACTGCGACCTGTCCGGCAGTCTGCCC
TCTTCATGGTCTGCGATACCGATGCTGGCTTTCGTCTCCCTTAAGGGCAACAAGTTCTGC
GGTTGTGTGCCTGACTCGTGGGATCAGAAG---------GCTGGTCTTGTTGTGGACATC
GAGGACAAGCACAAGGGCAGCGACTGCACGACCGATAGGGTGTGC
>LinJ12_v4.0663
---------ATGGCGCTGTGCGTGCGTCGGCTGGTGCTGGCGGCGACCCTCGCCGCTGCG
GTGGCGCTGCTGCTGTGCACGAGCAGTGCGCCGGTGGTGCGTGCTGCTGGAACGGCC---
------------------------------------------------------------
---GACTTCACTGCTGCGCAGCGGACGAACACGCTGGCGGTGCTGCAGGCGTTTGCGCGT
GCAATCCCTGAGCTTGGGAGGAAGTGGACGGGCGACGACTTCTGCTCGTGGGAGTACACC
GAGTGCGAT------AGGACAGGAGTGTTCGTCTCGGGAATCGGT---------------
------GCGACGTATGCCGGCACGCTGCCGGAGATGCCT---GTGGGCGTCGACTACACG
GCCGTCATGATCAAGCAGCTCGACTTT------AACTGCGACCTGTCCGGCAATCTCCCC
TCCAAGTGGGCTGCGATGCCGAAGCTGCTTCGTGTGGACCTGAACGGCAACCAGTTCTGC
GGGTGTGTGCCGGACTCGTGGGCCCAGAAG---------GTTTCTCTCCTTGTGAACATC
GAGGACGAGCACAAGGGCAGGGACTGCAGGATTGGTAACGACTGC
>LinJ12_v4.0670 
---------ATGGCGCTGTGCGTGCGTCGGCTGGTGCTGGCGGCGACCCTCGCCGCTGCG
GTGGCGCTGCTGCTGTGCACGAGCAGTGCGCCGGTGGTGCGTGCTGCTGGAACTGCC---
------------------------------------------------------------
---GACTTCACTGCTGCGCAGCGGACGAACACGCTGAAGGTGCTGCAGGCGTTTGGGAGT
GCGATCCCTGTGCTTGGGGAGAAGTGGACGGGCGACGACTTCTGCTCGTGGGAGCTCGTC
AAATGCGGG------TCATCCGGCGTCAACGTATCGTTCCATCTC---------------
------TCGTTGGCTGCTGGCACGCTGCCGGAGATGCCT---GTGGGCGTCGACTACAAG
CACGTCATGATCAGGAGCCTCCAGTGC------AACTGCGACCTGTCCGGCAGTCTGCCC
CCCGAGTGGGCTGCGATGCCGAAGCTGCTTCGTGTGGACCTGAACGGCAACCAGTTCTGC
GGGTGTGTGCCGGACTCGTGGGCCCAGAAG---------GTTTCTCTCCTTGTGAACATC
GAGGACGAGCACAAGGGCAGGGACTGCAGGCTTGGTAGCGACTGC
>LinJ12_v4.0671 
---------ATGGCGCTGTGCGTGCGTCGGCTGGTGCTGGCGGCGACCCTCGCCGCTGCG
GTGGCGCTGCTGCTGTGCACGAGCAGTGCGCCGGTGGTGCGTGCTGCTGGAACGGCC---
------------------------------------------------------------
---GACTTCACTGCTGCACAGCGGAGGAACACGCTGACGGTGCTGGAGGCGTTTGGGCGT
GCGATCCCTGAGCTTGGGAAGAAGTGGACGGGCGACGACTTCTGCTTGTGGGAGTCCGTC
ATGTGCGAT------AGGACAGGAGTGTTCGTCTCGGGAATCGGT---------------
------GCGACGTATGCCGGCACGCTGCCGGAGATGCCT---GATAGGGTCGACTACACG
AACGTCATGATCAAGCAGCTCGACTTT------TACTGCAACCTGTCCGGCAGTCTGCCC
CCCGAATGGTCTGCGATGCCGAGGCTGAAGGAAGTCTCACTGAGGGGCAACCACTTCTGC
GGGTGTGTGCCGGACTCGTGGGCCCAGAAG---------GCCGGTCTCCGTGTGGACATC
GAGGACGAGCACAAGGGCAGGGACTGCAGGCTTGGTAACGAGTGC
>LinJ12_v4.0668
---------ATGGCGCTGTGCGTGCGTCGGCTGGTGCTGGCGGCGACCCTCGCCGCTGCG
GTGGCGCTGCTGCTGTGCACGAGCAGTGCGCCGGTGGCGCGTGCTGCTGGAATAAGC---
------------------------------------------------------------
---GACTTTACTTCTGCGCAGCAGTTGAACACGCTGGCGGTGCTGCAGGCTTTTGGGCGT
GCGATCCCTGAGCTTGGGAAGCTGTGGACGGGCGACGACTTCTGCTCGTGGGACTTCATC
AAATGCGTG------TCCTCTGGCGCTCGCGTTTGGCTGAAAGGT---------------
------GCGACGTATGCCGGCACGCTGCCGCAGATGCCT---GCGGGCGTCGACTACAAA
CACGTCATCATCAGGGCCCTCGACTTG------AACTGCGACCTCTCCGGCAGTCTGCCC
CCCGAGTGGTCTGCGATGCCGAGGCTGCGTCTTGTCGCACTGAGGGGCAACCACTTCTGC
GGGTGTGTGCCTGACTCGTGGGCCCAGAAG---------GCCGGTCTCGTTGTCAGTATC
GAGGATAAGCACACGGGCAACAACTGCATCGCTAGTGGGGAGTGC
>LinJ12_v4.0665 
---------ATGGCGCTGTGCGTGCGTCGGCTGGTGCTGGCGGCGACCCTCGCCGCTGTG
GTGGCGCTGCTGCTGTGCACGAGCAGTGCGCCGGTGGCGCGTGCTGCTGTGAAGGAT---
------------------------------------------------------------
---GACTTCACTGCTGCGCAGCGGACGAACACGCTGGCGGTGCTGGAGGCGTTTGGGCGT
GCGATCCCTGAGCTTGGGAAGCTGTGGAAGGGCGACGACTTCTGCTTTTGGGAGTCGGTC
GTGTGCGAT------GTGACCGAAGTGTACTTGTGGGAAATCGGT---------------
------GCGACGTATACCGGCACGCTGCCGGAGATGCCT---GTGGACGTCGACTACACG
GCCGTCATGGTCAAGCACCTCGACTTT------AACTGCGACCTGTCCGGCTGTTTGCCC
CCCGAGTGGGCTGCGATGCCGAAGCTGCGTCATGTCGAACTTAAGGGCAACCAGTTCGCC
GGGTGTGTGCCGGACTCGTGGGCTCAGAAG---------GCCGGTCTCGTTGTGGAAATC
GAGGATAAGCACACGGGCAACAGCTGCATTGCTGGTGCGGACTGC
>LinJ12_v4.0666
---------ATGGCGCTGTGCGTGCGTCGGCTGGTGCTGGCGGCGACCCTCGCCGCTGTG
GTGGCGCTGCTGCTGTGCACGAGCAGTGCGCCGGTGGCGCGTGCTGTTAAGGAGGAC---
------------------------------------------------------------
---AACCTCACTGAAACCCAAAAGTCGAACACGCTGGCGGTGCTGCAGGCGTTTGGGCGT
GCGATCCCTGAGGTTAAGAAACTGTGGAAGGGCGACGACTTCTGCTCGTGGAAGTACGTG
TACTGCTAC------CCCTCCGCCGTCGGCGTACTGATGGACAGC---------------
------GTGGATTATGCCGGGTCGCTGCCGGAGATGCCT---GCGGGCGTCGACTACACC
AACGTCGTGATCACGCAGCTCGACTTC------GACTGCGACCTGTCCGGCAGTCTGCCC
TCCTCGTGGTCTGCGATGCCGAAGCTGCGGGAAGTCTTACTGAGCGGCAACCACTTCTGC
GGGTGTGTGCCTGAGTCGTGGACGTTGAAA---------CGTAAGCTTATGGTCACCATT
GAGGCAGACCACGAGGGCAGGAACTGCAAGCTTGAGAATAAGTGC
>LinJ12_V3.0690 
---------ATGGCGCTGTGCGTGCGTCGGCTGGTGCTGGCGGCGACCCTCGCCGCTGTG
GTGGCGCTGCTGCTGTGCACGAGCAGTGCGCCGGTGGCGCGTGCTGTTAAGGAGAAC---
------------------------------------------------------------
---GAGCTTACTGAGGCGGAGAGGTCGAACACGCTGAAGGTGCTGCAGGCGTTTGGGCGT
TCGATCCCTGAGCTTGGGAAGAAGTGGGCGGGCGACGACTTCTGCGCGTGGGAGTACATC
AAGTGCTAC------TCCTCCGCCGTCAGCTTGTGGATGGACAGC---------------
------GTGGATTATGCCGGCACGCTGCCGGAGATGCCT---GCGGACGTCGACTACACG
AACGTCGTGATCACGTTACTCGACTTC------GACTGCGACCTGTCCGGCAGTCTGCCC
TCCTCGTGGTCTGCGATGCCGAAGCTTGCGAAAGTCTCCCTGACCGGCAACCACTTCTGC
GGGTGTGTGCCGGACTCGTGGGCTCAGAAG---------GCCGGTCTCCGTGTGGACATC
GAGGACGAGCACAAGGGCAGCAAGTGCAAGCTTGATAACCAATGC
>LbrM12_V2.0750 
------------ATGCGGTGCACGCGTTGGCTGGTGCTGGCGGCGATCCTCGCTGCTGCG
GCTGTG---------------------------------CGCGCTACCGTGACGGGC---
------------------------------------------------------------
---GACTTCACCGCCGAGCAGCAGTCCAACACGCTGGCGGTGCTGCAGGCGTTTGCGGGC
GCGATCCCTGAGCTGCAAAGCACGTGGAGTGGCAGCGACTTCTGCTCGTGGGGCGGCGTG
ACGTGCGCT------GTGTCCAGCGTGCGCGTGGCGGGAATCAAT---------------
------GCGATGTATACCGGCACGCTGCCGGAGATGCCT---GCGGGCGTCGACTACGCG
AACGTGATGATCACGCGCCTCGACTTC------AACTGTGACCTCTTCGGCGCTCTCCCC
TCCTCGTGGTCTGTGATACCAAGACTGAGGGATCTCTCACTGAATGGCAATAGCTTCTGT
GGGTGTGTGCCTGCCTCGTGGGCCTCGAAG---------CCTGGCCTTGTCGTGTCCATC
GAGGACGAGCACATGGGCAATGACTGCACGACTGAAAACATCTGC
>LinJ31_V3.1470 
---------ATGACGCAGCTGCACCGTCGTGTGGCGCTGATCGCCGTTCTCGCAGCGGCG
GTGCTGTTG---------ACGCTTGCCGCTCCCGTGGCGCGTGCCAGGGTGGCGAGCCCA
TGGGATGCTGTCGAGGACGACGGCCTT---GAGAGAGAGATGGATGCCGATGATGAGCCG
TTCTTTATAAGTGAGGCAGAGAGGTCGAACACGCTGAAGGTGATGCGGGCGTTTGCTGCG
GCCATGCCCTCGCTGGGG------TGGAGCGGAGCCGACTTCTGCACGTGGGCTGGCGTG
AGGTGCTTC------GATACGAATGTGAGCTTTATCGCCACTGGT---------------
------AGCTTGGCTACCGGCACGCTGCCTGAAATGCCT---GATGACGTGGACTACTCG
CTGGTGAAGCTCGATCAGGTGGATCTT------CAGTGCAACCTGTACGGCTCCTTCCCC
GCGTCCTGGGCACGGATGCCGTCGCTTGAGCGCTTGGGCCTTCAGAACAACAACTTCTGT
GGCTGCGTACCGGACTCGTGGCTGACGTCA---------CCAACGCTATGGGTGGGCGTG
GACGCCAAGCATCGCATGGCTGACTGTGCGACTGCCCACGCCTGC
>LmjF31.1440 
---------ATGGCGCAGTCGCACCGTCGTGTGGTGCTGATCGCTGTTCTCGCAGCGGCG
GTGCTGCTGTTG------ACGCTTGCCGCCCCCGTGGCGCGTGCCAGGGTGGCGAGCCCA
TGGGATGCGGTCGAGGACGACGGCCTTACGGAGAGAGAGTATGATGCTGCAGATACACCT
TTTTTTATAAGTGAGGCAGAGAGGTCGAACACGCTGAAGGTGATGCAGGCGTTTGCTGCG
GCGATGCCCTCGCTGGGG------TGGAGCGGAACCGACTTCTGCAAGTGGGCTGGCGTG
AGGTGCTTC------GATACGAATGTGAGCTTTATCGCCACTGGT---------------
------AGCTTGGCTATCGGCACGCTGCCTGAGATGCCT---GATGACGTGGACTACTCG
ATGGTGAAGCTTGATCAGATCAACCTC------CAGTGCAACCTGTACGGCTCCTTCCCC
GCATCCTGGGCACGGATGCCGTCGCTCGAGCGCTTGGGCCTTCAGAGGAACAACTTCTGC
GGCTGTGTGCCGGACTCGTGGCTGGCGTCA---------CCAACGCTATGGGTGGGCGTG
GATGCCAAGCATCGTATGGCTGACTGTGCGACTGCCCACGCCTGC
>LbrM31_V2.1670 
---------ATGGCTCGGTCGTCCTTTCGTGTGGGGCTGATCGCGCTTTTCGCAGCGGCG
GCGCTGCTCTTC------ACATTTGCTGCTCCCGTGGCGCGTGCCACAGTGGTGAGCCCG
TGGGATACGATGAAGGACCACGCATTTTTGGATAATCTCGCTAATGGCGCACGTGCTTCG
TTCGCTCTAAGCGCTGAAGAGAGGCGGAACACGCTGAAGGTGATGCAGGCGTTCGCTGCT
GCGCTGCCATCACTGGGG------TGGACTGGAGACGACTTTTGCACTTGGAATGGCGTG
TCGTGCTTC------GATTCTAATGTGACCTTCGTCGCCGCTGGT---------------
------ACCGCCGCCGCCGGCACACTGCCTGAGATGCCG---GATGACGTGGACTACTCA
AAGGTGAAGATTGACCAGATCGACATC------CGGGGCAAGCTTTATGGCCCCTTCCCT
GCGTCGTGGGCACAGATGCCGTCTCTTGAGCGTTTGGCCCTTCAAACCAATGACTTCTGC
GGCTGTTTGCCAGCTTCATGGTTGAGCTCT---------ACAACGCTTCTGGTAGGCGTC
GATTCAAGGCATCGCAAAGCTGACTGTGCAACTGCCTCCCCGTGC
>LinJ31_V3.1480 
---------ATGCTGCGGCGTCTCGCCTGTGCTTTCTTAACCGCAGCGCTGGGCGTCTTT
TTCGTGCTACTC------GGATCTGATGCCGCGATGGCCCACGCTGCTGAG---GACATG
CCTTTGTCTTTGCAAATTGAGAAGGCGAGA---------TTCAGCGATGCTGAACCTCGC
TACTCATTTACGACGGTGCAGAAGCTGAACACGCTGAAGATTCTGCAGGCGTTTGCTGAA
GCGATACCGTCGCTGGGG------TGGACCGGGACAGACTTCTGCAAGTGGCCAAGTGTG
ACATGCTAC------CAGTCGACTGTCCTATTTACGGTCAGCGGC---------------
------ATCAGCGTGAAAGGCACGCTTCCTGATTTGCCT---GATGCTGTTGACTACTCG
CATGTGATGATCACAACCATCAACTTG------CAAAACCAGTTCACTGGTAGCCTCCCA
GCGTCATGGGCGCAGATGCCTGCATTGAGAAGGCTCTCACTGATCGCCAACAACTTCTGC
GGCTGCGTCCCTGACTCGTGGAGGCGA------------GCTTCCTTTCGGGTGACTGTC
GACCCCCAAAACTCTGCCGCCAACTGCGCTACGGCTAACTCCTGC
>LmjF31.1445 
---------ATGCTGCGGTGTCTCACCTGTGCTTTCTTAACCGCAGCGCTGGGCGTCTTT
TTCGTGCAACTC------GGATCTGATGCCGCGATGGCACACGCTGCTGAG---GACACG
CCTTTGTCTTTGCAAATCGAAAAGGCGAGG---------TTCAGCGATGCTGAACCTCGC
TACTCATTTACGAGTGTACAGAAACTGAACACGCTGAAGGTTCTGCAGGCGTTTGCTGGC
GCGATGCCGTCACTGGGG------TGGACCGGGACAGACTTCTGCAAGTGGGCGAGTGTG
ACATGCTAC------CAGTCGACTGTCCTATTTACGGTCAGCGGC---------------
------ACCAGCGTGAAAGGCACGCTTCCTGATTTACCC---GATGCTGTTGACTACTCG
CACGTGATGATCACAGCCATCAACTTG------CAAAACCGGTTCACTGGTAGCCTCCCG
GCGTCATGGGCGCAGATGCCTGAATTGAGAAGGCTCTCGCTGATCGCCAACAACTTCTGC
GGCTGTGTCCCTGACTCGTGGAGGCGA------------GCGTCCTTCCGGGTGACTGTC
GACCCCCAAAACTATGCCGCCAACTGCGCCACGGCTAACTCCTGC
>LbrM31_V2.3700 
---------ATGCTACGACGTCTCTGCTGTGCTTTCGTGGCCGTAGCGCTGGGCGCTGTT
GTCGCGGTACTC------GGATTATGTGCTCCAGTGGCCCACGGCGCTGTGATGGACATG
CCTTTGCCTTTGGAGGTCGCGATGCCGAAACGC---GTCGCTCATGGCGTGCACTACTCC
TACAGCTTTACAGAGGCGCAGAGCACGAACACGCTGAAGGTAATGCAGGCGTTCGCCGAC
GCGATGCCGTCGATGGGG------TGGACCGGGACGGAGTTCTGCAAGTGGCCAGGTGTG
ATGTGCTAC------CGGTCGACCGTCGAGTTTTTAAGCAGTAAC---------------
------ATCGGCGCGAAAGGCACGCTGCCGGATCTGCCG---GATGACGTGGACTACTCG
AATGTGATGATCACAACCATCAACTTT------AACAACGCTCTCACTGGTAGCCTTCCG
GAATCGTGGGCGCAGATGTTGGAATTAGGCAAGCTCACCCTGATAGGCAACAAATTCTGC
GGCTGCGTGCCTCGCTCGTGGAAGAAT------------GCATCTTTCCAGGTGGTTGTC
GATTACGCAAACTCTGCCGCTAACTGCGCCACGGCTAACGCCTGC
>LinJ05_V3.1210 
------------------ATGGCTTTCTCTCTGTTTTCCCTCATCGGAACGGCTGCCGTG
GCTCTTCTACTTGTG------GTGGCTGCGCCAAGCTCTGCTGACACC------------
------------------------------------------------------------
------------ATTACTGTCAATGCTGCCACACAGGCGTGGCTGAAGATGTGGATTAAG
TCTATTCCAAACCTGCAGATCATTTGGTTGAACCCGAACATTTGCTCTCGCGCTGGCATT
GAGTGCGTTTCTGCCACCAACTCCATCAACATTCGTCTGGATGGCGTGACGTCCACTGGA
------TTCAACTTCATCGGCACCCTCCCTGAGGTTGAC---AGCTCCATCGACGGCAAT
GAGCTTCAGATCACCAGCATCTCCGTC------AATAACAACATGCGCGGCCCGTTTGCC
TCATCCTGGTCCACCTTCCCAGCTTCCCTGAAGCTCGACATCACCGGCAACAAGCTATGC
GGTTGCATGCCCAGCTCGTGGGACTCCAAATCGAACCTGGTGGCTGCTGCCAAGGCCATG
GATGCTGGCACTGTCTCCAACTGCTTTCGTTCTTGCAACTCCGCT
>LmjF05.1215 
------------------ATGGCTCTCTCGCTGTTTTCCCTCATCGGAGCGGCTGCCGTG
ACTCTTCTACTTCTA------GTGGCTGCGCCAAGCTCTGCGGACACC------------
------------------------------------------------------------
------------ATTACTGTCAATGCTGCCACACAGGCGTGGCTGAAGATGTGGATTGAG
TCTATTCCAAACCTGGGGATCATTTGGTTGAACCCGAACATTTGCTCTCGCGCTGGCATC
GAGTGCGTTTCTGCCACCAACTCCATCAACATTCGTCTGGATGGCGTGACATCTGCTGGA
------TTCAACTTCATCGGCACCCTCCCTGAGGTTGAC---AGCTCCATCGACGGCGAT
GAGCTTCAGATCACCAGCGTCTCCGTC------AATAACAACATGCGCGGCCCGTTTGCC
TCATCCTGGTCCACCTTCCCAGCCTCCCTGAAGCTGGACATCACCGGCAACAAGCTATGC
GGTTGCATGCCCAGCTCGTGGGACTCCAAACCGAACCTGGTGGCTGCTGCCAAGGCCATG
GATGCTGGTACGGTCTCTAACTGCTTTCGTTCTTGCAACTCCGCT
>LbrM05_V2.1210 
------------------ATGGGCTTCTCACTGTTGTCCATTATTGGGGTGGCTGTCGTA
ACTCTTCTCCTTGTC------GTAGCTGCGCCAAGCTGTGCAGACTCC------------
------------------------------------------------------------
------------ATTATTGTCAATGAGGCCACTCGAGCATGGCTGAATATGTGGGTTGAC
GCTATTCCAAACCTGCAGATCATTTGGATGAACCCGAACATTTGCTCTCGCTCTGGTATC
GAGTGCGTCTCAGCCACCAACTCCATCAACATCCGTCTGGATGCCGTGACATCTGCTGGC
------TTCAACTTCATCGGTACCCTACCGGAGGTGAGC---CACTCCATTGACGGTAGT
CAGCTTCAGATCACCAGTGTCTCTGTC------AATAACAACATGCGCGGCCCGTTTGCC
TCCTCCTGGTCCACTTTCCCCGCTTCCATGTCTCTGGACATCACTGGCAACAAGCTCTGC
GGGTGTATGCCTAAATCGTGGGAGTCCAAACCGAACCTGGTGGCTGCTGCCAAGGCTATG
GATCCTGGCACGGCTTCCGGCTGCTTTCGCTCTTGCAACTCCGCT
>LinJ05_V3.0900 
---------ATGGCCATCATCCGCGACGCACTTATCCGCGTGGCGGCTCTCGCCACCATG
CTAGCGCTGCTC---TGT------GTCGTGTCCACCGCCACCGCCGCCACC---------
------------------------------------------------------------
---------------ATCTCCGACGGGAGCACGCAGTACTTCGTGAAGCTGTGGTCAGGC
AAGTACCCG---CTCAAATACGTGTGGTCCGGCAAGGATATTTGCAAGTACGAGGGCATC
TCCTGCGACACGGTTAAGCAGACGGTGACGATGCTGCTCCCCAAGATCGGC---------
------------CTCACGGGCACCATCCCCGGCTACGGC---TCCAAGGCGGGCTTCAAG
CCTGCCAATGTGCGTGTGATCACCATC------AACAGCCTGATGAAGGGCTCCATCCCG
GCGAGCCTTGCCACATTTGGCGCC---GTTTCCTTCGACACCACCGGCTGTAAGTTCTGT
GGCTGCCTCCCCTCGGAGTTCTCGAGTAGCATGTACATGATGATGCAGCTGATCAGCAGC
CAGCCCCAGGTGAACACGCAGGACTGCATGACGGCCAACACGTGC
>LmjF05.0900 
---------ATGGCCACCATCCGCGACGCATTTACCCGCGTGGCGGCTCTCGCCACCATG
CTCGCACTGCTC---TGT------GTCGTGCCCACCGCCACCGCCGCCACC---------
------------------------------------------------------------
---------------ATCTCCGACGGGAGCACGCAGTACTTCGTGAAGCTGTGGTCAGGC
AAGTACCCG---CTCAAGTACGTGTGGTCCGGCAAGGATATTTGCAAGTACGAAGGCATC
TCCTGCGACACGGTTAAGCAGACGGTGTCGATGCTGCTCCCCAAGATCGGC---------
------------CTCACCGGCACCATCCCCGGCTACGGC---TCTAAGGCCGGCTTCAAG
CCTGCCAATGTGCGTGTGATCACCATC------AACAGCCTGATGAAGGGCTCCATCCCG
GCGAGCCTTGCCACGTTTGGCGCC---GTCTCCTTCAACACCACCGGCTGTAGGTTCTGC
GGCTGCCTCCCCTCGGAGTTCTCGAGTAGCATGTACATGATGATCCAGCTGATCAGCAGC
CAGCCCCAGGTGAACACACAGGACTGCATGACGGCCAACACGTGC
>LbrM05_V2.0870 
---------ATGGCCACCATCATCAGCGTTCTCGCCGCTGTGGCAGTTCTCGCCGCCGTG
CTCGCGCTGGCC---TGC------GTCGCGCCCACAGCCTCAGCCGCTACCGCTCCCCCC
GCT---------------------------------------------------------
------------ACCATCTCCGACGCAAGCACGGAGTACTTTGTGAAGCTGTGGGCAGAC
AAGTACCCA---CTCAACTACGTGTGGTCCGGCAAAGACATATGCAAGTACGAGGGTATC
TCCTGCGACACAGTGAAGCAGACGGTGACGATGCTGCTCCCCAGGGTCGGC---------
------------CTCACCGGCACCATCCCCCGCTTCGGC---TCCAAGTCTGGCTTTATA
CCCGCCAATGTGCGTGTGGTCACCATC------AACAACCTCATGAAGGGCTCCGTCCCG
GCGAGCCTTGCCACATTCGGCGCT---GTCTCCTTCGAAACCACCGGGAGCCGCCTCTGC
GGCTGCATCCCCCTGGAGTTCGGGAGTAGCACCTACATGATGATGCAGTTAATTCGTGAC
CAGCCCCAGCTGAACACAGCGAACTGCGCGACGACCAATATGTGC
