# Supplementary material for: The promastigote surface antigen gene family of the Leishmania parasite: differential evolution by positive selection and recombination
Source: BMC Evol Biol. 2008 Oct 24;8:292. doi: 10.1186/1471-2148-8-292 (PMC2584048; doi:10.1186/1471-2148-8-292)
Supplement: Additional file 2 — Amino acid sequence alignment of the LRR domain of proteins of cluster 5A. [file 1471-2148-8-292-S2.txt]

>LmjF05.0900 
GAFPGHYGQLRQLQELYLMNTSLQGTIPQAWNNLANLVILDVSNTKACGNLPAWDAKSMK
SLQYMHFTGNSLMKGSIPASLATFGAVSFNTTGCRF
>LinJ05_V3.0910 
GAFPEHYGQLRQLQELYLMNTSLQGTIPQAWNNLANLVILDVSNTKACGNLPAWDAKSMK
SLQYMHFTGNSLMKGSIPASLATFGAVSFDTTGCKF
>LbrM05_V2.0870 
DAFPEHYGQLTRLQELYLMNTSLQGTIPQTWNNLANLAILDVSKTKACGNLPAWDSKGMK
SLQYMHFKGNNLMKGSVPASLATFGAVSFETTGSRL
