# Supplementary material for: The promastigote surface antigen gene family of the Leishmania parasite: differential evolution by positive selection and recombination
Source: BMC Evol Biol. 2008 Oct 24;8:292. doi: 10.1186/1471-2148-8-292 (PMC2584048; doi:10.1186/1471-2148-8-292)
Supplement: Additional file 3 — Amino acid sequence alignment of the LRR domain of proteins of cluster 5B. [file 1471-2148-8-292-S3.txt]

>LbrM05_V2.1210
GTIPASWARITRLTSLDFSRTRMSGRIPDSLGNLPNLVSINFANAYFCYGLPNWNASGLP
MLTQATFANNNMRGPFASSWSTFPASMSLDITGNKL
>LmjF05.1215
GTIPASWSRITRLTHLDFSRTRISGRIPDELGSLAALMSVDFSNSYFCYGLPNWNASSMP
MLSQAIFTNNNMRGPFASSWSTFPASLKLDITGNKL
>LinJ05_V3.1210
GTIPASWSRITRLTRLDFSRTRMSGRIPDELGSLATLVSVDFSNSYFCYGLPNWNASSMP
MLSQAIFTNNNMRGPFASSWSTFPASLKLDITGNKL
