# Supplementary material for: The promastigote surface antigen gene family of the Leishmania parasite: differential evolution by positive selection and recombination
Source: BMC Evol Biol. 2008 Oct 24;8:292. doi: 10.1186/1471-2148-8-292 (PMC2584048; doi:10.1186/1471-2148-8-292)
Supplement: Additional file 4 — Amino acid sequence alignment of the LRR domain of proteins of cluster 9. [file 1471-2148-8-292-S4.txt]

>LbrM09_V2.0660
GGFKDTWGGLTRVRVLNFTNTNLFGTIPMRWNAMRSLETVILKNCSACGSLPHWTLRGLK
NIDVSQNVLRGPLPNTWGNIAGLQTISLVDNHF
>LmjF09.0580 
GGFKNSWGGLKKVRVLNFTNTNLFGTIPVSWNAMRSLQTVILRNSSACGSLPRWTLPSLK
NIDVSNNLLRGSMPNTLGYIAGLQNVSLVGNNF
>LinJ09_V3.0630 
GGFKNSWGGLKKVRVLNFTNTNLFGTIPASWNAMRSLQTVILKNSSACGSLPRWTLTSLK
NIDVSNNLLRGSMPDTLGYIAGLQNVSLVGNNF
