# Supplementary material for: The promastigote surface antigen gene family of the Leishmania parasite: differential evolution by positive selection and recombination
Source: BMC Evol Biol. 2008 Oct 24;8:292. doi: 10.1186/1471-2148-8-292 (PMC2584048; doi:10.1186/1471-2148-8-292)
Supplement: Additional file 5 — Amino acid sequence alignment of the LRR domain of proteins of cluster 21. [file 1471-2148-8-292-S5.txt]

>LmjF21.1170 
GTLPASWGLLQNLRKVRLESNSLTGSLPPEWSGLRSLRELYLSNNNLTGTLPASWGESMK
SLAILSLDRNALAGTLPPEWGRMKSMQALVLESNQLSGTLPAEWRFMRAASTLMIGRNYL
SGTLPHEWAEMSVMEWMDLHSNRLTGWLPAAWATMTLLNTLLLFDNGFTGTLPTEWARLE
FLEELRMQDNVLVGTLPASWS~~~~~~~~~~~~~~~~~~~~~~~~AMVLMQVLDISENTL
SGTLPVLWSSMQSLDTLSIRDNQLSGSLPIEWRTLPKIMHLHLEGNAL
>LinJ21_V3.1410 
GTLPASWGLLRNLRKVRLESNNLSGSLPPEWSGLRSLRELYLSNNNLTGTLPASWGESMK
SLAILNLNRNALAGTLPPEWGRMRSMQTLVLESNRLSGTLPADWRFMRAASTLMIGRNDL
SGTLPHEWAEMSMMEWMDVHSNRLTGWLPAAWATMTFLNTLLLFDNSFTGTLPAEWARLE
FLEELRMQDNVLVGTLPASWS~~~~~~~~~~~~~~~~~~~~~~~~AMEFMQVLDISENTL
SGTLPVLWSSMQSLDTLSIRGNQLSGSLPIEWRTLPNIMYLHLEGNAL
>LbrM21_V2.1370 
GTLPVSWGLLRNLGKVHLDRNSLTGSLPPEWCDLDGLVELYLSNNSLTGSLPGSWGKSMK
SLSFLFLDRNALTGTLPPEWGRMRLIRSLILEKNRLNGTLPVEWQHMQAASTLSVGMNDL
SGTLPHEWARMSVMGWMDLNSNHLTGTLPMAWASMTFLTNLQLFSNKLTGTLPAEWRRLT
LLEELSVGDNRIVGTMPASWSAMTSLTELRLGRNNLLGVLPTAWGAMALMQVLDVSGNSL
SGTLPVSWGSMRHLDTLSVRYNKLGGPLPVAWRTLPAIQHLHLEGNRL
