# Supplementary material for: The promastigote surface antigen gene family of the Leishmania parasite: differential evolution by positive selection and recombination
Source: BMC Evol Biol. 2008 Oct 24;8:292. doi: 10.1186/1471-2148-8-292 (PMC2584048; doi:10.1186/1471-2148-8-292)
Supplement: Additional file 6 — Amino acid sequence alignment of the LRR domain of proteins of cluster 31A. [file 1471-2148-8-292-S6.txt]

>LmjF31.1450 
GTLPASWGSLTHVEYISLYSNSLTGTLPPEWAKMKSAKWFLLYRNELTGTIPEAWSSLRY
MTWACLNDNNLTGTLPSSWGSAPQLTIIEARGNRLTGTLPPTWGSLRKVSSITLTDNNLT
GPLPEEWASAQPLYGVSVERNNL
>LmjF31.1460
GTLPASWGSLTHVEYISLYSNSLTGTLPPEWAKMKSAKWFLLYRNELTGTIPEAWSSLRY
MTWACLNDNNLTGTLPSSWGSAPQLTIIEARGNRLTGTLPPTWGSLRKVSSITLTDNNLT
GPLPEEWASAQTLYGVSVERNNL
>LinJ31_V3.1490 
GTLPASWGSLTHLEYISMYSNSLTGTLPPEWANMKSAKWFLLYRNELTGTIPEAWSRLRY
MTWACLNDNNLTGTLPSSWGSAPQLTIVEARRNQLTGTLPPTWGSLRKLSSITLTDNNLT
GPLPEEWASAQTLYGVSVERNNL
>LbrM31_V2.1680 
GTLPATWGGLSRIEYISLYSNSLMGTLPPEWAGMTTAKWFLLYDNQLTGTIPDAWGKLRY
MTWACLNDNRLTGSLPAAWSRATRLTIMEARRNQLSGTLPSAWSSLQFISSITLSNNRLT
GPLPAAWASAVSLNGVSVQGNGL
