# Supplementary material for: The promastigote surface antigen gene family of the Leishmania parasite: differential evolution by positive selection and recombination
Source: BMC Evol Biol. 2008 Oct 24;8:292. doi: 10.1186/1471-2148-8-292 (PMC2584048; doi:10.1186/1471-2148-8-292)
Supplement: Additional file 7 — Amino acid sequence alignment of the LRR domain of proteins of cluster 31B. [file 1471-2148-8-292-S7.txt]

>LinJ31_V3.1840 
GTLPSSWGKLQHLVTLNMGSTSVSGTLPASWGSLRAVTFISLPKTSISGSLPASWRSMSS
LATLILYDTQLSGTLPPEWSSMASMGILQLHQNQFTGSLPASWAQMPALRRLSLIANNF
>LmjF31.1445
GTLPSSWGKLQHLVTLNMGSTSVSGTLPASWGSLRAVTFISLPKTSISGSLPASWRSMSS
LATLILYDTQLSGALPPAWSSMASMGILQLHQNRFTGSLPASWAQMPELRRLSLIANNF
>LbrM31_V2.3700 
GTLPSSWGKLQHLVNINMGSTSVSGTLPASWASLRWVQFISLPETAISGSLPASWSSMGS
LTTLILYGNQLSGTLPPEWSSMDSTYILQLHNNALTGSLPESWAQMLELGKLTLIGNKF
