# Supplementary material for: The promastigote surface antigen gene family of the Leishmania parasite: differential evolution by positive selection and recombination
Source: BMC Evol Biol. 2008 Oct 24;8:292. doi: 10.1186/1471-2148-8-292 (PMC2584048; doi:10.1186/1471-2148-8-292)
Supplement: Additional file 8 — Amino acid sequence alignment of the LRR domain of proteins of cluster 31C. [file 1471-2148-8-292-S8.txt]

>LinJ31_V3.1470 
GTLPSSWSKLHKVRTVNLGYTSISSTLPASWSSMSSLRFLTLSSTDVFGTLPAAWSSMSA
IEQIVISSTQITGTLPEEWSTMPNVRRIHFQQCNLYGSFPASWARMPSLERLGLQNNNF
>LmjF31.1440 
GTLPSSWGKLHKVRTLNLGYTSISSTLPASWSSMSSLRFLTLSSTDLFGTLPAAWSSMPA
IEQIVISRTQITGTLPEEWSAMRSVRRIHFQQCNLYGSFPASWARMPSLERLGLQRNNF
>LbrM31_V2.1670 
GTLPSSWGKLSEVRLINLAYTSISGTLPASWASMSSLKSLALSSTGISGTLPAAWGSMPA
LEVLTLSTTQITGTLPEEWSTMPSVQRIHIQRGKLYGPFPASWAQMPSLERLALQTNDF
