# Supplementary material for: The promastigote surface antigen gene family of the Leishmania parasite: differential evolution by positive selection and recombination
Source: BMC Evol Biol. 2008 Oct 24;8:292. doi: 10.1186/1471-2148-8-292 (PMC2584048; doi:10.1186/1471-2148-8-292)
Supplement: Additional file 9 — Amino acid sequence alignment of the LRR domain of all PSA proteins of Chr12. Some repeats unique to certain proteins were deleted. [file 1471-2148-8-292-S9.txt]

>LmjF12.0860 
GTLPDSWSQLGGLLSVTLSGCGVSGTLPASWGLMVRLRELTVRDCRHLTGSLPSLWSWLP
NLQKLVLRQLQLSGTLPAEWSRVTSLLELEIVAAGDIT----------------------
--------------------------------------------------GTLPPEWSSI
KSLRTLNLEGTQVSGTLPPGWSEMKSLTNLELEGTQVSGTLPPGWSSIKSLRTLNLEGTQ
VSGSLPPEWVSMASLRTLNLEGTQVSGTLPPGWSSMASLRTLNLEGTQVSGTLPPGWSEM
KSLTSLELEGTQVSGTLPPRWSEMKSLRTLNLEGTQVSGALPPGWGEMKSLTNLYLEGTQ
LSGSLPTEWRGMKSLTNLYLEGTQVSGSLPPQWSSLTSLRTLDLEGTQVSGRLPPEWSRM
LSAENLQLEHCDLSGSLPPEWSAMPRLRLVGL
>LmjF12.1020 
GTLPDSWSQLGGLLSVTLSGCGVSGTLPASWGLMVRLRELTVRDCRHLTGSLPSLWSWLP
NLQKLVLRQLQLSGTLPAEWSRVTSLLELEIVAAGDIT----------------------
--------------------------------------------------GTLPPEWSSI
KSLRTLNLEGTQVSGTLPPGWSEMKSLTNLELEGTQVSGTLPPGWSSIKSLRTLNLEGTQ
VSGSLPPEWVSMASLRTLNLEGTQVSGTLPPGWS------------------------EM
KSLTSLELEGTQVSGTLPPRWSEMKSLRTLNLEGTQVSGTLPPGWGEMKSLTNLYLEGTQ
LSGSLPTEWRGMKSLTNLYLEGTQVSGSLPPQWSSLTSLRTLDLEGTQVSGRLPPEWSRM
LSAENLQLEHCDLSGSLPPEWSAMPRLRLVGL
>LmjF12.1040 
GTLPDSWSQLGGLLSVTLSGCGVSGTLPASWGLMVRLRELTVRDCRHLTGSLPSLWSWLP
NLQKLVLRQLQLSGTLPAEWSRVTSLLELEIVAAGDIT----------------------
--------------------------------------------------GTLPPEWSSI
KSLRTLNLEGTQVSGTLPPGWSEMKSLTNLELEGTQVSGSLPPQWVSMASLRTLNLEGTQ
VSGTLPPGWSEMKSLTNLELEGTQVSGTLPPGWSSIKSLRTLNLEGTQVSGTLPPGWSEM
KSLTSLELEGTQVSGTLPPGWSEMKSLRTLNLEGTQVSGALPPGWGEMKSLTNLYLEGTQ
LSGSLPTEWRGMKSLTNLYLEGTQVSGSLPPQWSSLTSLRTLDLEGTQVSGRLPPEWSRM
LSAENLQLEHCDLSGSLPPEWSAMPRLRLVGL
>LmjF12.0910 
GTLPDSWSQLERLISLTLSGCGVSGTLPASWGSMVRLRALTVGNCRHLTGSLPSEWSWLP
NLQTLVLRQLQLSGTLPAEWSRMKFVTTLEIAAAGSFTGTLPTEWGSMKALTNLYLTDLP
IGGSLPPEWGSMVRIRRLKIWELPLAGPLPPQWGSIAGLETLSLRDTNIS----------
--------------GTLPPEWSSMTFLTNLDLRGASISGSLPPQWGSLAFLRGLDLRGTK
VS----------------------------------------------------------
--------------------------------------GTLPPGWSGMSWMTLLYLELTQ
VSGTLPPQWSSMTRLRDLNLQGTQVSGSLPPQWSSLKVLNFLDLEGTQVSGSLPPEWSTM
LGAEFLQLEHCDLSGSLPPEWSAMPRLRLVGL
>LmjF12.0920 
GTLPDSWSQLERLISLTLSGCGVSGTLPASWGSMVRLRALTVGNCRHLTGSLPSEWSWLP
NLQTLVLRQLQLSGTLPAEWSRMKFVTTLEIAAAGSFTGTLPTEWGSMKALTNLYLTDLP
IGGSLPPEWGSMVRIRRLKIWELPLAGPLPPQWGSIAGLETLSLRDTNIS----------
--------------GTLPPEWSSMTFLTNLDLRGASISGSLPPQWGSLAFLRGLDLRGTK
VS----------------------------------------------------------
--------------------------------------GTLPPGWSGMSWMTLLYLELTQ
VSGTLPPQWSSMTRLRDLNLQGTQVSGSLPPQWSSLKVLNFLDLEGTQVSGSLPPEWSTM
LGAEFLQLEHCDLSGSLPPEWSAMPRLRLVGL
>LmjF12.1060 
GTLPDSWSKLEGLTSLTLLGCGVSGTLPASWSSMVRLRALTVGNCRHLTGSLPSEWSWLP
NLQTLVLRQLQLSGTLPAEWSRMKFVTTLEIAAAGSFTGTLPAEWGSMKALTNLYLTDLP
IGGSLPPEWGSTAVLRKLKIWELPLAGPLPPQWGSLVGLQTLSLRDTNIS----------
--------------------------------------GTLPPEWSSMRALRGLKLRGKK
FSGTLPPQWSSLALLIRLDLEGTQVSGALPPQWVSLASLRTLDLEGTQVS----------
--------------------------------------GTLPPGWSEMKSLTNLYLEGTE
VSGSLPPQWSSMASLTSLYLEGTQVSGSLPPEWSSMKSLRTLDLEGTQVSGRLPPEWSRM
LSAENLQLEHCDLSGSLPPEWSAMRQLRLVGL
>LmjF12.0740 
GTLPDSWSKLGGLLSVTFSGCGVSGTLPASWGLMVRLRALTVGNCRHLTGSLPSEWSWLP
NFQILVLRQLQLSGTLPAEWSRVTSLLELEIVAAGDIT----------------------
--------------------------------------------------GTLPAKWSSI
KSLRTLNLEGTQVSGTLPSGWSEMKSLTSLELEGTQVSGTLPPGWSSIKSLRTLNLEGTQ
VSGSLPPQWVSMASLRTLNLEGTQVSGTLPPGWSEMKSLTSLELEGTQVSGTLPLGWSEM
KSLRTLNLEGTQVSGSLPPQWVSMASLRTLNLEGTQVSGTLPPGWSEMKSLTNLYLEGTQ
LSGSLPTEWRGIKSLTNLYLKGTQVSGSLPPQWSSLTSLRTLDLEGTQVSGRLPPEWSRM
LSAENLQLEHCDLSGSLPPEWSAMPRLRLVGL
>LinJ12_v4.0671 
GTLPESWSRLQLLTFLTFSGNNVSGTLHASWRSMKLLKELWIEDCGSISGSLPSEWSSMS
NLQTLLLRQLQLSGTLPREWAAMSSLHTLEMTAAGDITGTLPPEWSSMKSLTSLFV----
--------------------------------------------NESLISGTLPQQWSSM
NGLIVLALMRSQVSGTLPAAWSSMTSLTTLNLQRTNLYGTLPLEWRSMTSLRFLYLRRTR
VSGTLPPQWSSMTSLTLLVMQATQVSGTLPREWSSMPSLTLFSLRRTQVS----------
--------------------------------------GTLPREWSSMKSLTLLALQYTK
VSGTLPPQWSSMKSLTTLALQHTQVSGTLPPRWSSLTSLNLLNLHYTKVSGTLPREWSMM
TSAEVLQLEYCNLSGSLPPEWSAMPRLKEVSL
>LmjF12.1090 
GTLPDSWSKLEGLTSLTLLGNNVSGTLPASWKSMGFLTALWIEDCGSISGSLPPEWSSMP
SLTTLLLRHLQLSGTLPGEWAAMPSLNTLEMTAAGGITGTLPPEWSSMKSLTSLFV----
--------------------------------------------NESLISGTLPQQWSSM
NRLIILGLMRTQVSGTLPAAWSSMTSLTTLNLQRTNLHGTLPPQWSSMTSLSFLYLRRTR
VSGTLPPQWSSMTSLTLLVMQATQVSGTLPPQWGSMKSLTLLSLRRTQVS----------
--------------------------------------GTLPPQWGSMKSLTLLALHYTK
VSGTLPPQWSSMKSLTTLALQHTQVS------------------------GTLPPGWSGM
TSAQVLQLENCNLSGSLPSSWSAIPMLASVSL
>LmjF12.0990 
GTLPDSWSKLEKLTFLTLLGNKVSGTLPASWHSMTSLESLSIEKCESIS-----------
------------------------------------------------------------
--------------------------------------------------GALPPQWSSM
KSLSFLNLDGAKVSGSLPPQWSSMKSLRTLDLGDTQVSGSLPPQWSSMTLLSFLNLDGAK
VSGALPPQWSSMTLLAVLDVQGTQVSGTLPPQWSSMKSLSVLNLRGTSISGSVPPQWSSM
TSLTALNLRGTQVSGTLPPQWSSMTSLTSLDVQGTQVSGTLPPQWSSMTSLAALDVQGTQ
VSGTLPPQWSSMRRLTHLLLTDTLLSGTLPAEWSALQSLVTLQLSSSKVSGTLPPQWSGM
SKAQSLQLQDCDLSGSLPSSWSAIPMLAFVSL
>LmjF12.0940 
------------------------GTLPASWHSMTSLESLSIEKCESIS-----------
------------------------------------------------------------
------------------------------------------------------------
--------------GSVPPEWGSMTSLSVLNLRGTGIS----------------------
------------------------------------------------------------
------------------------------------------------------------
--------------------------------------------------GTLPPQWSGM
SKARSLQLQDCDLSGSLPSSWSAIPMLASVSL
>LmjF12.1000 
------------------------GTLPASWHSMTSLESLSIEKCESIS-----------
------------------------------------------------------------
------------------------------------------------------------
--------------GSVPPEWGSMTSLSVLNLRGTGIS----------------------
------------------------------------------------------------
------------------------------------------------------------
--------------------------------------------------GTLPPQWSGM
SKARSLQLQDCDLSGSLPSSWSAIPMLASVSL
>LmjF12.0980 
------------------------GTLPASWHSMTSLESLSIEKCESIS-----------
------------------------------------------------------------
------------------------------------------------------------
--------------GSVPPEWGSMTSLSVLNLRGTGIS----------------------
------------------------------------------------------------
------------------------------------------------------------
--------------------------------------------------GTLPPQWSGM
SKARSLQLQDCDLSGSLPSSWSAIPMLASVSL
>LmjF12.0810 
------------------------GTLPASWHSMTSLESLSIEKCESIS-----------
------------------------------------------------------------
------------------------------------------------------------
--------------GSVPPEWGSMTSLSVLNLRGTGIS----------------------
------------------------------------------------------------
------------------------------------------------------------
--------------------------------------------------GTLPPQWSGM
SKARSLQLQDCDLSGSLPSSWSAIPMLASVSL
>LmjF12.0780 
------------------------GTLPASWHSMTSLESLSIEKCESIS-----------
------------------------------------------------------------
------------------------------------------------------------
--------------GSVPPEWGSMTSLSVLNLRGTGIS----------------------
------------------------------------------------------------
------------------------------------------------------------
--------------------------------------------------GTLPPQWSGM
SKARSLQLQDCDLSGSLPSSWSAIPMLASVSL
>LmjF12.0760 
GTLPDSWSKLEKLTFFTLSGNKVSGTLPASWHSMRSLESLSIEKCESIS-----------
------------------------------------------------------------
--------------------------------------------------GSVPPQWGSM
KSLSFLNLDGAKVSGSLPPQWSSMTSLTALNLRGTSISGTLPPQWGSMKSLSFLNLENTK
VSGTLPPQWSSMTLLAALDVQGTQVSGTLPPQWSSMR-----------------------
------------------------------------------------------------
--GTLPPQWSSMKKLTQLLLDDTLLSGTLPAEWSALQSLDTLRLSGSKVSGTLPPQWSGM
SKARSLQLQDCDLSGSLPSSWSAMPMLASVSL
>LmjF12.0890 
GTLPDSWSKLEGLTSLKLSGNKVSGALPASWHSMTSLESLSIEKCESIS-----------
------------------------------------------------------------
------------------------------------------------------------
--------------GALPPQWSSMTSLSVLNLRGTGIS----------------------
------------------------------------------------------------
------------------------------------------------------------
--GALPPQWRWMRKLTDVLLADTLLSGTLPPEWGSMSSLAYLHLYLTQVSGTLPPEWSGM
SEAAYFWLNNCDLSGSLPPEWSSMPKLRGMSL
>LmjF12.0730 
------------------------------------------------------------
------------------------------------------------------------
--------------------------------------------------GTLPPQWSSM
KSLIFINLQYTKVSGTLPLQWSSMTSLSLLNLRGTQVSGTVPPQWSSMTSLSLLNLDYVN
VSGTLPPQWSSMTSLTFLDLLGTQVSGTLPPQWSSMTSLRTLDLGDTQVSGSLPPGWSEL
KSLSLLNLNGTKVAGTLPHEWSSMTSLTALDLVGTQISGSLPPQWSAMSSVSLLNLNGTK
VSGTLPHQWSSMTSLTALYVQGTQVSGSLPPQWSSMTSLSLLNLNGAKVSGTLPPEWSGM
SEAAYFWLEHCDLSGSLPPEWSSMPKLRGISL
>LmjF12.0755 
GTLPDSWSKLEGLTSLTLSGNKVSGTLPASWHLMKRLTSLVIADFDSITGSLPPEWSSMP
NLNAVELKRLKLSGTLPADWSS-------------------------LKSLSNVVLEDTP
ITGLLPPEWASLERIQQLVLRKLKLTGPLPPQWSS------------------------M
KILQYLTLDGTQVSGTLPPQWSAMASVRILNLEGTEVSGTLPPEWISMSRLQTLNLRRTK
VS----------------------------------------------------------
------------------------------------------------------------
--------------------------GTLPPEWSSMSSLEYFHLYLTQVSGTLPPEWSGM
SKAAYFWLEYCDLSGSLPPEWSSMPKLRGISL
>LmjF12.0765 
GTLPDSWGKLEGLTSLKLSGNKVSGTLPASWHSMKRLSFLIIEESGGITGALPPEWSSMP
NLQTLQLRRLKLSGTLPAEWSS-------------------------WKSLVNVFLEDTP
ITGLLPPEWGSLERIQQLVLEKSKLTGPLPPQWSS-------------------------
------------------------------------------------------------
------------------------------------------------------------
------------------------------------------------------------
-----------------------------------MRSLSLLNLNGAKVSGTLPPEWSGM
SKAAYFWLNNCDLSGTLPPQWSSMPNLRGVSL
>LmjF12.0870 
GTLPDSWSKLEGLTSLTLSGCGVSGTLPASWHSMKLFSYLLIQESGGIIGTLPPEWSWLP
NLQTLRLRRLKLSGTLPAEWSS-------------------------WKSLSNVFLDDTP
ITGLLPPEWGSLERIQQLVLRKLKITGPLPPQWSL------------------------M
KVLRVLDLDSTKVS----------------------------------------------
------------------------------------------------------------
------------------------------------------------------------
--------------------------------------------------GTLPAEWSRM
STAAYFWLNNCDLSGTLPPQWSSMPYLRGVSL
>LmjF12.0960 
------------------------GTLPASWHLMKRLTSLVIEDFDSITGSLPPEWSSMP
NLQTLQVRRLKLSGTLPADWSS-------------------------LKSLSNVVLEDMP
ITGLLPPEWGSLERIQQLVLRKLKLTGPLPPQWSP------------------------M
KALRFLTLDGTNLSGTLPPQWSAMASVISLNLEGTEVSGTLPPKWISMSRLQTLNLRRTK
VS----------------------------------------------------------
--------------------------------------GTLPPEWSSMGSLANLQLSLTQ
VSGTLPPQWSSMRKLTQLLLTDTLLSGTLPAEWSALQSLVILQLSGSKFSGTLPPQWSGM
SKARSLQLQDCDLSGSLPSSWSAIPMLASVSL
>LmjF12.0830 
------------------------GTLPASWHLMKRLTSLVIADFDSITGSLPPEWSSMP
NLNAVELKRLKLSGTLPADWSS-------------------------LKSLSNVVLEDMP
ITGLLPPEWGSLERIQQLVLRKLKVTGPLPPQWSP------------------------M
KALRFLTLDGTNLSGTLPPQWSAMASVISLNLEGTEVSGTLPPEWISMSRLQTLNLRRTK
VS----------------------------------------------------------
--------------------------------------GTLPPEWSSMGSLANLQLSLTQ
VSGTLPPQWSSMKKLTQLLLTDTLLSGTLPAEWSALQSLVILQLSGSKFSGTLPPQWSGM
SKARSLQLQHCDLSGSLPSSWSAIPMLASVSL
>LmjF12.0850 
GTLPDSWSKLEGLTSLTLSDCGMGGTLPASWSSMTRLTELRIERCGFFSGTLPPEWSSMK
SIQFVDLRVMKLSGTLPPQWSSMTSLDTLSLRDVGEITGTLPPEWKSMKSILYLYVTKSR
ISGSLPVEWSEMTTVREFSFRESPLAGPLPPQWSSIKTLRRVYLANTDIS----------
--------------GTLPSSWTALTRVDHLHLEGTKLS----------------------
------------------------------------------------------------
--------------------------------------GTLPPEWISMSSLAQLFLSRSL
VQGTLPPQWSAMKKLTQLLLDDTLLSGTLPAEWSALQSLVTLQLSGSKVSGTLPPQWSGM
SKAQSLQLQDCDLSGSLPSSWSAIPMLASVSL
>LmjF12.1070 
GTLPDSWSKLEGLTSLKLSDSGMGGTLPASWSSMTRLTELRIERCGFFTGTLPAEWSSMK
SIQFVDLRVMKLSGTLPPQWSSMTSLDTLSLRDVGEITGTLPPEWKSMKSILYLYVTKSR
ISGSLPVEWSEMTTVREFSFRESPLAGPLPPQWSSIKTLRRVYLANTDIS----------
--------------GTLPSSWTALTRVDHLHLEGTKLS----------------------
------------------------------------------------------------
--------------------------------------GTLPPEWISMSSLAQLFLSRSL
VQGTLPPEWSSMKKLTQLLLADTLLSGTLPAEWSALQSLVTLQLSSSKVSGTLPPQWSGM
SKAQSLQLENCNLSGSLPSSWSAIPMLASVSL
>LinJ12_v4.0663 
GTLPASWSRLQGLTNLTLSGCGVGGTLPASWRLLTQLTELRIERCGLFTGTLPPEWSLMR
ALWYLDLRNMKLSGTLPPQWSSMTSLRTLSLRDLSDISGTLPPEWKSMKSIVYLYVTKSR
VSGSLPVEWREMATVREFSFRESSLSGPLPPQWSSIKTLRRVYLANTDIS----------
--------------GTLPSSWKALTGVDHLHLEDTKLS----------------------
------------------------------------------------------------
--------------------------------------GTLPPEWISMSSLAQLFLSSSL
VEGTLPPQWSSMKKLQLLLLANTLLSGTLPAEWSALQSLVTLQLSGSKVSGTLPAGWSGM
SKAQSLQLENCDLSGNLPSKWAAMPKLLRVDL
>LinJ12_v4.0668 
GTLPDSWSRLQGLTSLTLSGCGVSGTLPPSWRSMKSLTSLAIEKCGSVTGKLPPEWAAMP
LLKTLLLRQLQLRSTLPKEWGGMTSLLTLEITAAGSITGTLPPQWSSMTSLTNMFLDDLS
LGGSLPAAWGSLVTLKQLGLRESPLTGPLPHHWTSIRGLSFLALQGTSITGTLPPQWSSM
ASLATLNLERTHVSGTLPPGWSSMTSLSTLNLQGTSISGTLPPKWSSMTSLAILKLGRTQ
VS----------------------------------------------------------
------------------------------------------------------------
--------------------------------------------------GTLPPGWSGM
SNARSLELDNCDLSGSLPPEWSAMPRLRLVAL
>LinJ12_v4.0670 
GTLPASWSRLQGLNSLSFWSCGVSGTLPASWSSMKSLSSLWMQYCPSVTGTLPPEWASMP
RLEMLRLRHLPLRSRLPPEWG---------------------------------------
------------------------------------------------------------
------------------------------------------------------------
------------------------------------------------------------
------------------------------------------------------------
----------------------------------SMRSLTILNLEGTQVYGSLPPRWSGM
SNVWLLELQNCDLSGSLPPEWAAMPKLLRVDL
>LinJ12_v4.0666 
------------------------GTLPASWSSMTSLVSLWLEGCERVT-----------
------------------------------------------------------------
--------------------------------------------------GTLPASWSSM
TSLSDLNLHGTQVSGSLPPQWSSMTSLATLSLRLTKVSGSLPSEWSSMTSLTLLDLQGTK
VS----------------------------------------------------------
------------------------------------------------------------
--------------------------------------------------GSLPSEWSGM
KSAEVLQLQDCDLSGSLPSSWSAMPKLREVLL
>LinJ12_V3.0690 
------------------------GTLPASWSSMTSLVSLWLERCERVT-----------
------------------------------------------------------------
--------------------------------------------------GTLPASWSSM
KALSDLNLHGTQVSGSLPPQWSSMTSLTLLDLQGAKVSGSLPPQWSSMTSLTLLDLQGAK
VS----------------------------------------------------------
------------------------------------------------------------
--------------------------------------------------GSLPSEWSGM
KSAEVLQLQDCDLSGSLPSSWSAMPKLAKVSL
>LinJ12_v4.0665 
GTLPDSWSRLQGLTSLTLSGCGVSGTLPPSWRSMKSLVSLWIESCESVTGKLPPE-----
------------------------------------------------------------
--------------------------------------------------------WSSM
KSLRDLHLHGAKVSGTLPPEWSTMKSLTLLDLQDTQVTGSLPPEWSSMKSMTILSLNGAK
VS----------------------------------------------------------
------------------------------------------------------------
--GTLPPQWSSMTSLSLLSLEGTQLSGTLPPQWSGMTSLVTLFLQGTQVSGTLPPQWRSM
LNAEFLQLENCDLSGCLPPEWAAMPKLRHVEL
>LbrM12_V2.0750 
GTLPDSWGKLRLLQSIVFVGCNVSGTLPASWSALSSLTELTIQGSGSITGSLPPEWSSMS
SIEWLKVAEEQLSGTLPAEWGTMTSLKMLELSVASSITGTLPPEWSGMTALLYLYVDNSL
LSGTLPPEWSSMPRLKDVSFRGTQVSGYLPAEWQSLKTLRRVYLTNTSISGTLPVSWAIL
KSLEQVYLQGTRVSGTLPPEWSSMPSLAHLLLTSSSVSGTLPPEWSSMSKMRFLSVQGTQ
VSGTLPPEWGSMMMLENLQISNTQLSGTLPPEWSSLSTLKNVVIIGSSII----------
--------------------------------------GTLPLEWSSMSALRQLVLSSTQ
VS------------------------GTLPLEWSSLQLLQELHLSNTQMSGTLPPEWSSM
TSAEVIALINCDLFGALPSSWSVIPRLRDLSL
