# Supplementary material for: The promastigote surface antigen gene family of the Leishmania parasite: differential evolution by positive selection and recombination
Source: BMC Evol Biol. 2008 Oct 24;8:292. doi: 10.1186/1471-2148-8-292 (PMC2584048; doi:10.1186/1471-2148-8-292)
Supplement: Additional file 11 — Alignment of 3' intergenic region of PSA genes from clades 5A, B, 9, 21, 31A, B, C. Sequences are listed according to their clade in the above order. Alignments were performed only between orthologs. 3' IR region of gene LbrM31_V2.1670 is not determined in the genome database. [file 1471-2148-8-292-S11.txt]

>LinJ05_V3.0900
GCAGTAAGAGGGAACCGGCATGAGGAGAGGCAGAGAGATGCGAATGAATACGAGGAATCC
ATTGTTTACG-GAGAAGGAGGCGGTCAGTGCGCGTGGCTCGCGTACATG-----------
---------------TCTCTCTCTCTGTGTTTGTG-------------------------
------------------------------------------------------------
------------------------------------------------------------
------------------------------------------------------------
------------------------------------------------------------
------------------------------TCGGGAGTGGGT------GGGTGGGTGGGG
AGGGGTG-----------------------------------------------------
------------------------------------------------------------
------------------------------------------------------------
------------------------------------------------------AGGGAT
ACGCACGGGCACACTGCCGCTGCCGCCAACAACCTCCGCCGCCATCC-------------
-----------GCCACCA----------------------TTCTCTGGCA----------
---------------------------------------------CGCATGCCTCATATT
GGGGTTCCGATTGTCTAATAGGTTTTTGTGTCTCCTCTTCCCACCTCATTCTTGCTATAC
TCCACCGCACCGCCACATCATCCATGGTGGTGCGCTGGTGGCAGCTACCCATGCTTCCTT
CCTGTCATCCCATCCACCCACCACCCCTCACCCTAT----CCCTTCCTCATATGCTTCAC
ACCCCTCCCCGTGCCTGCATGCCTGCCTCTCTTGTCGGTCGGTCTGCCGGGTGTGTCGAG
TCGACAGCGCCCTCACCCCCCCCCCTCCTCCGCACACACACACCGGCATCG---------
-----ACCTCTCCCCCTTCGTCTGTTACCTTCTTGGGCATGGAGAGAAAGAGAGACAACG
ACGAAGACGAGGACGGCGACGCACACACAACACACATCGCTCGCGCGAGCACGGAGACGG
GTGTAGTTGCGCCCTGCGCACCTCACGCGATACACAAGCGACGAGAGAGGGCGGGAACCA
GATGGCGGGGGAGGCGCACGGCTTTGCTTTTATGCCTTCCCGTGTGCCTTTGTATGCGCG
TATGTGTACGTGTGTGTGTGTGTGTGTGTTCACGTGCAGGGGTATCCATGCGGACGTGTA
TGCGTCCCTAAAGAAGAAGCGAGTGAGTGAGCGCGAGCTGACTCGTGGTCGGCATCACTA
TGCTTCATCTCGCCC-----TACCTTGGCCATCATCCGCATCATCTCCATGGTCACATGC
ACGCCGTAATGCACCTCGCTTCCGCATTTCCTGTGTGGGTGTGGGTGTGGGTGTGGGTGT
CACCTTTCCTAGTTTCTTTGCCTTGCCATCCCCTCCTCCTATATACGTATA----TATAT
ATATATACCTGCATGTCTCGCTCTCTCCCACGCACACGCACATGCGACGCGGCAGGCAAG
CATCGCCCTCCGTCTACAGCGTGGGCAATGCGAAGTGGTGTGCGGCT-GTAATGCGTGCA
TGTGGGCAGGAGGACATGCCTCGTGTATGTGCGTAGCCCCTCTTTGTTCTTTTCTGACTT
G--TTTCCTTGTTGCGCGTATGTGCCTATGAACGTGTGTATTATTCTGTGTTGCTGACTT
GCTG-CCCGTCGGCGCGCATGCGTGTGTGCGCGCTGGGTGT-GTGTACTGGGTGTACGCG
GCTGTCTGTAGGTCTC-------------------------------TGTGTGTGTGTGT
GTGCATCTTAGCAGCGCTCGTGTTGCATTTTGTATACTGTGACGCGCCATCCATGAATGG
GCCTCCATCATCGCCTTCTATCCCGCCTTCCTTCCATTTCCACTTCCCCCTCCCCTCGGC
CGCCTCACCGCCATCTTCTTGTCTGTGCGTGCACACT-----------------------
-----------------------------------------ACACACACGCGCATACACA
CATACATGTAAATATATATATATATATATACGCGTATA----------------------
------------------------------------------------------------
-------------------------------TATGTGCATGCTCATGTGTCCAATGGTAG
TGATTTCCATTGATTTCGAATCATCTATTTCGTGG-AACGGTGATGGAGAGTGGAGCGCC
ACTGCGCACAACCACACCCACCGTCATTCTTTCGATTTGTGCACACCATCTCTCTCCCTC
TCGCCTCGCTCTGTACGTGCGTGTGCGTCTGCCTCCCTCTCCTGCTTTCGGACCGACACA
TGACACTCCGCGGTGGAGGA----------------------------------------
------------------------------------------------------------
------------------------------------------------------------
------------------------------------------------------------
--GGCAGCGGCCCTGCCGCGTCTTCGCTGTCTACGATGGACTTCCCATTACACGTAGCCT
CGCCGTCCCCCACCGCGTCATCCTCCTCGCCCGCCCCCACCGCAGCCGCAGCAGCCTCCA
CATCGCTACTGAGCTCGTCCAACGCGCTGGAGCTGATGCGCACGTATCACATGTACGTG
>LmjF05.0900
GCAGTAAGAGGAAACCAACATGAGGAGAGGCAGAGAGACGCGAATGAATACGAGGAATCC
ATTGCTTACG-GAGAAGGAGGCGGGCAGTGCACGTGGCTCGCGTGCACGTCTCTTTCCCT
CTCTCTCT----CTCTCTCTCTCTCTGAGTTGGTG-------------------------
------------------------------------------------------------
------------------------------------------------------------
------------------------------------------------------------
------------------------------------------------------------
------------------------------TCGGGAAGTGGGTGGGTGGGGTGAGTGAGG
AGGGGTG-----------------------------------------------------
------------------------------------------------------------
------------------------------------------------------------
------------------------------------------------------AGGGAT
ACGCACGGGCACACTGCCGCTGCCGCCAGCAACCTCCGCCGCCATCC-------------
-----------ACCACCACCACCACCCCCAAGCGCCACTATTCTCTGGCA----------
---------------------------------------------CGCATGCCTCATATT
TTGGTTCCGATTGTCTGATAGGTTTTTGTGTCTCCTCCTCCCACCTCATTCTTTCTGCAC
TCCACCGCACCGCCACATCACCCATGGTGGTACGCTGGTGGCAGCTACCCGTGCTTCCTC
CTTATCATCCCATCCACCCACCACCCCTCACTCTAT----CTCTTCCTCATGTGCTCGAC
ACCCCTCCCTCTGCCTGCCTACCTGCCTCTCTTGTCGGTCAGTCCGCCGTGTGTGTCGAC
TCAGCAGCGCCCCCA---CCCCCCCTCCTCCACACACACACACATCCACACACACCGACA
TCGACACCTCTCCCCCTTCGCCTGTTACCTTCTTGGGCACAGAGAGACAGAGAAACACCG
ACGAGGACGAGGACGGCGACGCGCACACAACACACATCGCTCGCGCGAGCAGGGAGATGG
GTGTAGTTGCGCCCTGCGCACCTCACGCGATACACAAGCGACAAGAGAGGGCGGGTACCA
GATGGCGGGAGAGGTGCATGACTTTGCTTTTCTGCCTTTTCGTGTGTCTTTGTACGCGCG
TATGAGCATGTGTGTGTGCGTGCGTGCGTGCGTGCGTG----------------------
------------------------------------------------------------
------------------------------------------------------------
-------------------------------TGTGTGTGTGTGTGTGTGTGTGTGTGTGT
ATCCTTTCCTGTTTTCTTGACTTTGTCATCCCCTCTCCCTATACACGTGTGTGTGTATAT
ATATACACCTGCAAGTCTCGTTCTCTCCCACGCGGCACGC---------------GCACG
CATCGCCCTCCGCCTACAGCGTGGACAATGTGAAGCGGTGTGTGTCTGGTAATGCGTGCA
TGTGAGCAGGAGGACATGCCTCATGTATGTGCGTAGCTCTTCTTCGTTCTTTTTCTGACT
TGTTTTCCTCGTTGCGTGTATGTGCCTAGGAACGTGTGTAGTAGTCTTTGTTATCGACTC
ACTGCCCCGTCGGCGCGCATGCGTGTGTGCGTGCTGAGTGTGGTGTACTGGGTGTACGCG
GCTGTCCGTGCGCCCCTCTCTCTCTCACTATCTCGGTGTTGTGTGTGTGTGTGTGTGTGT
GTGCATCTCAGTAGTGCTCGTGTTGCATTTTGTCTACCGTGACGCGCCATCCGTGAATGA
GCATCCATCATCGCT------------TTCCTTCCCTTTCCACTTCCCCCTCCCCTCGGC
CGCCTCACCGTCATCATTTTTTCTGTGAGCGCACACGC----------------------
-------------------------------------ACACACACACACACACACACACA
CATACCC----ATATATATATATATATATATATATCTA----------------------
------------------------------------------------------------
-------------------------------CATGTGCATGCTTATGTGCCCAATGGTAG
TGATTTCCATTGATTTTGAAGCATCTATTTTCGTGCAACAGTGATGGAGAGTGGAGCGCC
ACTGCGCACAACCACGCTCACTGTCATTCTTTCGATTTGTGCACACCGTCTCTCTCCCTC
TCGCCTCGCCCTGTGCGTGCGTGTGTGCCTGCCGCCCCCTCCTGCTTTGGGGCCGACAC-
------------------------------------------------------------
------------------------------------------------------------
------------------------------------------------------------
------------------------------------------------------------
------------------------------------------------------------
------------------------------------------------------------
-----------------------------------------------------------
>LbrM05_V2.0870
GCAGTAAGAGCAAGTCGGCAACAGACAAGAGGGGGGGGGGGAAGAGGTGCGAGGCAAACA
AGCGAAGAAGAGAGGGGGGGACGGCCCGTGAGCATGGCTCGCGTGCATACCGTGTTGCTG
TTGAATAGGGAACTCTCTCTCTCTCTGTGTTGGATCCTGCGTGCCACTCCTTGGAAACGG
GGAAGGGGAGGTACAAGTTGTCAGGTGACTCAAGACACATCTCGCTCCTCACACCCACAC
CCTACCACCTCGTCACATGGGTGCACATGCATCCCATCGGTAATCCCCCACTTCCACCAT
CGCCACGGCGGCGGCGGCGATGGTGCAAGCGAGCGTGAACAACTATAAGCACCTCACTCC
TCAGTATCTCTCTTCGTGGGCTGTTATTTCCTCTACTTTGGGGAGAGGGGCACCTCCCCA
CTCACTCATTCGCTCGTTTCCTTCATTTCCTCGTGAGGCGTGTGTTTGGAGAGAAAGCGA
AGGGGCGCGGTGGTGACGACGAGTGTTCGGTCTGCGTCTCTGTGAGTGCAAAAGAGATGT
GTGTGTGTGCGTGTGTGTGTCTCGGCGGTTTCATGTGGCGGAAGGGAACAGAGAGCAGTC
GGGATGAGGCGAGGTGGCGTGCCACCCTTCCCTCCCTCCCCTCCCCTCTTCAATGGATGG
CCTCCTCATCCGTGAAGTAGTCGAGAAAGGGGGGGAGGAATGGGGGCTTTGTGCATGGAT
ACGCACTGGCACTGCAA-GCTTCCGCCAACGACCTCAGCAATCCTCCACCCACCCAGCAC
CGCCTCTCTTTACCACCACCACCACCACCAACCCCCTCTTTGGTTTGCCGACTTCGTTGA
CCTTCATTCTACGTGACTCGCTTGTGCGGCGGAACGCTGCACAGGCGCATCCCTCATCCG
CTTATTTGTGAAGTGGCGGTGGCTAACCCGTGTCCTCCTCCCTTTGTACTCCCCCCTACT
------------------------------------------------------------
----TCATCCCACCCACCCACCCCCCCCCCGTTTCTGTCGCTTTTCTTTTTCCGCCCCAC
CGCGCTCGCTCCTCCTGCCTGTCTCCTCGATGTCTTGCGTCTGCAACGGTGCGCCGTCAT
TGGCTGCC----------------------------------------------------
------------------------------TCTTAGGAACAGAGAGAGGGAGAGAGAACG
ACGCA--------------------------------CGCTCGCGCACGCACGTAGACGG
ATGCGTGGGCATGTAGGGCTACGCGGTGTGAACC--------------------------
------------------------------------------------------CGGACG
TAAGCGTATGTATGGAAGGCACGCGAGCGAGG----------------------------
----------------------GAGAGTGAAGGAGAGGTGCCCCGTGCTCTACCTCTCTC
CGCCCATTTATCTTTTCCTTTACCATGTGCATCATCATCATTATCCTCACCATCATCGTC
TC----------------------------------------------------------
------------------------------------------------------------
------------------------------------------------------------
------------------------------------------------------------
------------------------------------------------------------
------------------------------------------------------------
------------------------------------------------------------
------------------------------------------------------------
------------------------------------------------------------
------------------------------------------CATCACCCACCCACCCCC
TCTGCCACCCTCATCATTTTACTCTACCTCACTTTCTCCTTTCCTTGGATTCCCCTCTCT
CTTACTTTACTCGCTTTGTCTCCCTCGCTCTCTCTCTACACACACACACGCACACATGCA
CATACCTCATGTGCACGTGTGCGTCCACGTAGGCAGGTCGAGTCGCCCCCCCCCCTCTTC
TCCTCCTCCTCTCCTCCTCCCCCTCACGTATGTGCACATCAGTCACCCCTTTCCCTTCTC
TTCGTTCTTACCCTTTCGCTTGTTTTGCTTGCATGTGCATATGAAGGTTAACGTTTGCCC
TTGGGCGGTGGCGGTGGTGTGTGTCTGTGTAGCTCTTCGACTTTAGATGGTAT-------
------------------------------------------------------------
-----TCGCCGTCTGCCCGCGTGTATGCGTGCATGCGCTCCGTGACTGTACCCGTCGCTC
TGTCTGTCTCCGTGTGTTGTTTGCCCGTCCCCTGTGTGGCTGGCCTTTTCTACGTGCATG
TCGGAGGAAGAGGCGCATGTGCCTCGCTCAAATGAAGGAAGGAGAGGCAGGCAGGCAGGC
AGAGCGAGGGATGGAGGCTAAAAAGTTCCTGACGTCAACACGAGCAACCACCAAACGAAA
CCAAGGGAAGAGCGGGGGGACAAGAGAGGAAACGTGTACGCGTCCCCGACGTGCGTAATG
ACGGCAGCGGCGGAGAGTCGC---------------------------------------
------------------------------------------------------------
-----------------------------------------------------------
>LinJ05_V3.1210
GGACTAGAGACATGTGCTGTCTGGGCGAGCTCAGCTTGATCGTTCTTGCACTGTACTGTG
AATTGTAC----TTTGAGTTAAGCTTTATTTTACCCCTTTCCTCCCGAAAA----AAGAT
ATTTATACGCTCACCTTCTCTTTATTTATTTTGCATTTATGCGTTGATTTTTCCTTTTTG
TTTCTCAGCGTCACTTTTGCCGCTTGTTCAAGAAAAAAAAGGGCGAGTTGACATGCACAT
AGCAAAGTTAGGCAGAGGAAAGCAGAATGTGCGAGGCACTTTTGAGTTTATTTCGCAGCG
TCTTTGCTGCCACTGTTGCTGTGCATGGAGAGGAACGACTCTGCATCGTTTAGGCTTATG
TGCATACACCAAAGCAGCAAGAACAACAAAAT----AATATCTAGTACTGCCGCGAAGTC
AAAAGGCAAGGA---GAACGCAGTGAAACAGAAAAGGA-----------------GGGCA
AGGAGAAGAGCGAGAAGGAAAGCAAATAAAACCATGAAATTACCTCTCGCCTAAATCGTC
GA-----------------------TTTAAACCCTTTTATGTGCA---TTTTCCGCACTT
TCTCCTCTATGCAGCCGGTGGATCATCAACTGCGGTGACTTTATCCAAGCTTTTCACTCA
TTTCTGGCCA---TTCGTTTCGAGTTTTGCTTTGCATGCTTTGTTTTTCCTCATTTCCTG
ATTACGAATTTCATAAATCAAGAA---GAAAAAAAATTATGGTAGACCAATATAAGCAGC
TAATTGCTCCTTAATATAT-----------ATATATATATTTGATTCATCATCGTCCGCA
TTTACTTTTGTTTATGCACTGCTGCTTTATCTTTTTGCCTTTCCTTCTTTCTCCTAGTTT
CGCTCTTTTTTCTCTCTTTTTTGGTCTCG----ACCCCCTTTTCGAGGTATGGGAACAGT
TTTACAAAGCTTTCTCTACTACTTTCCGTGTTTTACAACTGCTTACAGTATTCATCAATT
TCGTGTGTTTGCACTTACGAAAAAAATGTCTCCGTCTCCT-----------ACTTTGCTT
TGTATTTGTCTTTATTGTTCGGTCAGCTGAAAGTCAGGAGGTCGCGTGAAGAGTTTGAGC
GATTTGAATCACGTTCGCAGTCACAAACCTACCTATCTTTTCAGTTTTCAAGATGAGAAA
ATCACAGAGGTTACG------AATAGAATACAATAATATTATTACATCCAGGAAGACGAC
GCCTCCATTTTTTTTGAAGTTGAAGAATGACCTGATCGAAGAGAGGAAGC----------
AATATAACGGATGCGGTGCCATATACTTTTCCCCCTC-----------------------
------------------------------------------------------------
------------------------------------------------------------
------------------------------------------------------------
--------------------------------------------TTCATTCTTTTT----
----------------------------------------------------TTCTTCTG
GTTCTCCTTCCAGCACCACC-------------------------TTTCTCTTCCCCTTT
TCATCTCTCTTCCATTATCTATTTTCCCAAGCAGCCCATGTGATTAATTATTTCTCCATT
TCATATATATTTTATTTTTTTTTCTTCATG-CCCTGCCCGATACTTCCGTTCTTTCTGAT
TTCTATTTTTTC------TTTCG-------------------------------------
------------------------------------------------------------
TTATATATATATACATTTATTTATTCGTTTTT----------------------------
--------------------------------------------------TTTTTCCTTT
TATTCTTGCGCCGCTAGGACTATGGCACTTCTACCCCTGCCAGAGCCTTTGCCTTGCCTG
CGTTTGCTGTGAAGGTAGCCCACCTGATGCTGTGCTTCATACGCTACGCTAGATCGACAG
GCCTCTTGAAGCTCACTGCACACCTCGTCGCACGCTTCAACCTTGCACGCAGTGACCTGG
TCACGCACGTCTCACCCTGCGCTGCATGGGCTTCCCCTGCCGGGTGGCTAAGGCTGCTCA
CCGTGCCCCTCCAAACGACAAGCTATAAGCTCTCTGTGCATTCGCACCTGCTCATTCACA
GGCCCCTTCCACTTGACACACCCACGCCTGTCAAAGGCGTGCGGATTCAGGAGAAAGCGG
AATACCCTTGCTGCAACGTAGACTCATGGTGGCGTCCCACCTGTCACGGCACACGGGGAC
AAGTCATCCAAACATGCTCCCCATGGCATCAATGGAAGCGGAAAATGAAAAGCACGAGCC
CCCAGGCTAAAACCTCATCCTGGAGCAGATCCCAGG
>LmjF05.1215
GGACTAAAGACATGTGTTGCGCGGGTGAGCTCAACTTGATCGTTCTCGCACTGTACTGTG
AATTTTATTTAGTTTGAGTTAAGCGTTATTGTACTCCTTTCCTCCCGAAAAGAAAACGAT
ATTTATGCGCTCACCTTCTTTTTATTTATTTTGCATTTATGCGTCGATTTTTCCTTTTTG
TTTCTCAGCGTCACTTTTGCCGCCTGTTCAAGCAAAAAGGACGC--GTTGATATGCACGT
AGCACAGCAAGACAGAAGAAAGCAGAATGTGCGAGACAATCTTGAGTCTATTTCTCAGCG
TCTTCGTTGCCACTGTTGCTGTGCATGGAGAGGAACAACTCTACATCGTTTAGGTTTATG
TGCATACACCGAAGCAGCAACGGGAAAAAAAA----CATATCTAGTACTGCCGCGAACCT
AGAAGGCAAGGA---AAACACAGCGAAGCAGAAAA---------------AAGGGGGGCA
CGAAGAAGAGTGAGAAGGAACGCGAAGAAAACCATAAAACTACCTCTCGCCTAAGTTGTC
GG-----------------------TGTAAATCCTTTTATGTGCAAATTTTCCTGCACTT
TTTCCTCTACGCAGCCGGAGGATCATCGACTGCGGTGACTTCATGCAGGCTTCTCA----
TTTCTGGCCA---TTCTTTGCGAGTTTTGGTTTGCACGCTTTGTTTTTCCTGATTTCTTG
ATTACGAATTTCATCAATCAAGAATATGAAAAAAAAA-ATGGTAGACCGATATAAGCAGC
TAATTGCTCCTTCATATAAATATAAAAAAAATATATATATTCGACTCATCATCTTCCGCA
TTCACTTTTGTTTATGCGCTGCTTTTTTTTTGTCGC--CTTTTCCCCTTTCTCCTAGTTG
CGTTCGGCTTTCTCTCTTTTTTTTCGGTCTCGCACCCCTTTTTCGACGTATAGGAACAGT
TTTACAAAACTTTTTCTACACTTTCC-GCTTTTTAAAACTGCTTACAGTATTCATAAATT
TTGTGTGTTTGTACTGACAAAAAAAATGTCTCCGTCTCCT-----------CCTTTGCTC
TGTATTTGTCTTTGTTGTTCGGTCAGCTGAAAGTCAGGGGGTCGTGTGAAGAGTTTGAGC
GATTTGAATTACGTTCGCTGTTACAAACCTACCCATCTTTTCAGTTTTCAAGATGAGAAC
ATCACAGAGGCTACG------AAGTGAATACAAGAATGCTATTACAGCCAGGAAGACGAC
GCCTCCATTCTTCTTGAGGTTGAGGAATGATCTGATCGA----AGGAAGG----------
AATAGAACGGATGCGGTGCCATATACTTTCTA-CCTC-----------------------
------------------------------------------------------------
------------------------------------------------------------
------------------------------------------------------------
--------------------------------------------GTCATTCTTTTT----
----------------------------------------------------CTCTTCTG
GTTCTCTTTCCAGCCCCACTTTTCCCCTTTCCCTCGTTTTCTCTTTTTATCCTCCCCCTT
TCATCTCTCTTCCATCTG---TTTTCCCAAGCAGCCCATGTGATTAAATGTTTCTCCTTT
TCATATATTACTTATTTTTTTTTTCTTCCCACCCTGCCCGACATTTCCGTTATTTCTGAA
TTCTATATTTTCTTTTCTTTTCT-------------------------------------
------------------------------------------------------------
TTATATATATATATATGTATATATATATATATATATATATATATATGA------------
-----------------------------------------------------TTCCTTT
TATTGTTGCGCCGCTAGAAGTGTGGTGCCTCTACCCCTGCCAGAGCTTTCACCCTGCCTG
CGTTTGCTGTGAACGCAGCCCACCTGACGCTATACCTCATCTGCTACGCGGGATCGACAG
GTCTCTTGAAGCTCGCTGCGCACCTCGTC---------------GCACGCAGTGACCTGG
TCACGCACGTCTCACC-TGCGCTGCATGGGCTTCCCCTGTCGGGTGTCTACGCCTGCCCA
CCGTGCCCCTCCAAGCGACAAGCTATGAGCTCTCTGTGCACTGGCACCTGCTCATTCAGA
GGCCCCTTCCACTTGACACACCCACGCCTATCAAAGACGTGCGGATTCAGGAAAAAGCGG
AATACCGTTGCTGCAACATAGACTCATGGCGGCGTCTTACCTGCCACGACACACGTGGAC
AAGCCATCCAGACATACTCCTCATGGCATCAATGGAGGCGGAAACTGAAAAACA------
------------------------------------
>LbrM05_V2.1210
GGAC--AGGAGGTGGGTTATGTGACTGAACACAGCTTGATACCTTTTGCATTGTGCTGTA
AATTTTGTATGGTTTGAGTTATACAT--TTTTTCGCCCTTTCCCCACAAAA----AGGAT
ATTTCTGCAGTTACGTTTTACTTTTAAGAAATTAGTCATACGTCAAAAATT---TTTCTC
TTTCTCAGCGTCACTTTTGTTGTCTATACAAGAAGGAAGAATGC--GTTGACAT--ACAT
GGTACAGTTGGGCAAATAAGTGCAGAAAGTGCGAGATACTCTTAAAGTTATTGCGCACTG
TATTCGTCTCCACTGTCGCTGCGCATGATGTGT---GCCTCTACGTTGTTTAACTTTATG
TGTATACATCAAAACTGAAACAAACAAACACGCACAAATGCCATGTACTGTGACTAAGTG
AAACGGCAAAATATGAAAAAAATCAAAACAGAAAAGTAAAGATGAAGAAGAAGGCGAGAG
GAAAAAAGTGAGAAGAAGAAATAAAATAAAATTACATCTTGGTTGTATTCTAGCTGCACG
CTTTTCATTGTCTGTGAATTTCTTCTATACCTCCTTTTCTATGCGATT------------
----------------GGAGGGTCATTGTCTGCGATGTTTCCATCCAAACTTTTCGCTCA
TGTTTTGTGAGCTTTCTTTTCGAGTTTAGTTTTGTACGCTTTGTTTTTACTAATTTTTGC
GATAGCATTTTTTCAAGCCGTGAAAAACGAAGTAAGTGCAAC-AGACCAATGTAGGCAGT
TAAGCGCTTTGAAAAAAAAAAAACGAAAAGTATAATTTATATTT----TCTTCTTTCGCA
TTCGCTGTCTTTTGTGAACTAGGGCTTTT---------CTTTTCGCTTTTCTCCTACTTT
TGCTTCCTTTTTCTCCTTTCGTCTTTCCTTCTCAATATATCGGT-------------AGA
TTTACATCTTTTTTCCGACTGTGTAT-GTGTCTTACGGCGATTTACCACCTTCATCAATT
TTGCATGCCTGTCCTCATAAAACCATATCCGTCTACACTTTCGCCTTTGTCCCTTTGTTT
TCATTGGGTGCTTGATGGACGGAAAGCTATAAAGCAGCAAACAAAAG-------TCGAGC
TACTTTAAGCGCGTTTGGTATGACGAACCCACTCACCTTTTCAGTCTCCAGGATGGAGGG
TATCATGGAAGTTGCGAGGCAAAATGAGCGCAAGAATATAATTGCAGCTACGAAGACA--
-CCATTATTTTTTTTGAGGGCTAAGGCTGGCCTGGGTGAATAAAGGAAAGGAAAAGAGCA
AATGGTATGGATCTGATTTCACATTTTTTCTCGCCATATATATATATATTTATTTATTCA
TTCGTTTATTTATTTATTTATTCATTCATTTATAAATTTATTTATTTATTTATTTATTTA
TTTATTCATTCGTTCATTTATTTATTTATTTATTCATTCATTTATAAATTTATATATTTA
TTTATTTATTTATTCATTCGTTCATTTATTTATTTATTCATTCGTTCATTTATTTATTTA
TTCATTCGTTCATTTATTTATTTATCTATTTATTTATTTATTTATTCATTCATTTATAAA
TTTATATATTTATTTATTTATTTTGTCTCTTTCCATCGTTATCACCTCCCCCCTCTTTTC
TTTCGCTCTCCCTCTTCGTTTTTCTCATTTTTCT--------------------------
---------TGCCATTGTCTGTATTTTCAACCT-CCCATGTGATTAAATATTTCTCCCTT
CCCCCTCCTTATTTCTGTTA--------------TGCTCGATGCTTCAATCATTCCTGAT
TACTATTTTTCTCCGGTTCTTCTCCGCTTGCTAGTTTCCTTTCTACGGCAATGCCGAGGT
GGAGTAGCGCCCGTATCGGAGGAAAGGAGCAGAAAGAAGCAGATTTTCTTTGCTGAGCGT
TTCCATGTGTATACAGTCCTTTCGTGCCTTTTAGCGCGCTTCCATTTGCTTTACGCGTAC
ATGCAGGTGTCTGAATCGACATGTTCTCACTCCCTTTTCGTTATTGTGTCTTTTTTCTTT
AGTTCTTGCTGTATTACCATTGTAGTGCCCCTAG--------------------------
------------------------------------------------------------
------------------------------------------------------------
------------------------------------------------------------
------------------------------------------------------------
------------------------------------------------------------
------------------------------------------------------------
------------------------------------------------------------
------------------------------------
>LinJ09_V3.0630
GCGAACGCACCGCGACAACGATAGCGCCGGGCATTTTCCTC-----CTTCCCTCCTCCCC
TTCTTCCACATCACCAACCCCCTTCGCCCGCACCCTCACCGCAATGCTGCGTGCAGAAAG
CCCTCGCCCTGTCT----------------------------------------------
------------------------------------------------------------
--------------------------------GGGGGAGGGGGGGAGGCACATGGATGAA
GACGGAGAGAACATTGCGAACAGAAAAAGTGCAGATGGCTGAGAGTGCCAACTGGTAGGG
CTCTCACACACACACACACATACCAAACAAAAGACATTCCTACCTCCTTTTCCCTTTTTT
CTATTATTATTATTT------------TATCTCGCTTCCTTTGTTGTGGCCATTCTCATC
CTCCTTCCT-----CCCACCACCAC-----------------------------------
------------------------------------------------------------
------------------------------------------------------------
------------------------------------------------------------
------------------------------------------------------------
---------------------------------------CACCTTCTTCGATTGAGTGCG
CATCCGTTTCCGCGCGTGTTCCTCTATGTCTCTCCTCCCCCTCTCTCAATTCCTC-----
-----------------------------------GCGGACGTTTTTCTTTTCACCGCCC
CCTCCTTGCTATCGTTTATTCCCCATTGTTTATGGTCTGTCTCTGTGTGTGTGC------
------------------------------------------------------------
-------------------------------GTGTAGCTGTCCTTCCTATCTTGTTGTTT
GTTGCTAGCGCGGCTCTGGCTGTTCCTGCGCGCCTGTCCTTTTATTGT------------
----------------------------------------GTGTGTGGGGGAGGGCGAGG
GGCTGACATCCTCTTGCTTGTG---ATCATTGTCCTTCGTACTCGTTTTGTTTT-TCCTT
TCTTCAGTCT------------------------------------TGTGTGTGTGTGTG
TGTGTGGCTGTGTGCTCTGTCCTTTTTTCTTTCGGTAGAGGGGCGGCGTACGGCGAGCGT
GAGCTTGCGGTGCGCTGAAGAGGGTGCAGGGGTGCGATCCGAG----CCCCCTGTCGCTG
ACGCGCGCTGGGTGGTCCATGCGTACACGCACTCTCCACTCACGCATACCTACACACTGA
TGAGCGCAGCGACTAGCAACGCACACATATACCGAGAGAGAGAGAGATAAGGACGCCTAC
ACACGCACCTTCGCCTTGTTTCCCCGGCGTCTTCTAACGGCCGACACCCCCTAACG-CCC
AAACAATCGTAAATACATCCTTGTGCAGCACTGTGGAGGGCATAACGATGACGATGTAGG
TGTGTCGTCCGCGCGTATCTCTGTGTGCCGCCCCCTATGCCGGCATTATGTGTCGTCGTC
GTCTTGTTACTTCTTCCTTCCGCTTCTTTCCCGACTCCTCCTCCTCTTGGTCCTTCCCCC
CCCATCCCTCCTTTTT-CCTTCATGTCTACCTGTAACACAGACACGTGCGCTGAACCGCG
TCCCCTGCCCCACCCACTCGCCCGCGCATGTTCACGCATAGGGAA-GCTGCGGTGTGGAT
GAGCCGTAGAATTCAGAAAAGGAAAAAAAGGTTCATGCAAGAAGAGCCTCAACAACGCTA
CTCAAACGGTAGAGCGGGTACGCGCACGCATGCGTCGCCAATGTGTCTCTGTGTGTGTGT
GTGTGTGTGTGTGCATAT-------GCGTTTTTCATGCGGGTAGTAACGTAGCGCTGCTG
CTGCTACCAGCGTTGACTGTGTAGCCAGGTCGTCCGCCTGTTCTTCGAGCACTA------
------------------------------------------------------------
------------------------------------------------------------
------------------------------------------------------------
-------------------------------------CTTCTCGCCCTCCCCTCCTCGTC
CTCGTTGTATGAACTGACGCCACAACACCGCCTGTGATGTCCGCAAAGGAAT--------
----------GCCGCACATAT--ACACACACACGCACATATATACATATGGGCATACACA
TCCATATACGCGTTCACATATATATATATATACATATACGTGCGAGCGGGGGCTTGGCGT
CCGCTCCGCCGACACCAGACCACAAGAGATCTTTATAGATCGACACAACTGCTTCTCCTC
CCACACCACTGC------------------------------------------------
------------------------------------------------------------
---CACCCCCGCACAACCTCTGCCTCACCCCTCCCCTTCTTGATTGTTTCTTGCATGAAC
CTACACAGTGTGGGCTCCGCTCATCAGAGACCTCCTTCCTACTCGAAGTATCGGATCCGT
TCAAGTGTGTGTCTGTGTGCGAGAGAGCGGGTGTATTCTTTTCGCACGTCGCACACCCGT
AGAGTGGGATAGACGCAGAATCGAAAGATAAGCCTGCCATGCAGGAAGTTCGCAATGCTC
TCGTCGCCGTC
>LmjF09.0580
GTGAACGCACCGGGGCAACGATAGCGCCACCATTT-----------------TCCTCCCC
TTCCTCCACATCATCAAACCCCCTCGCCCGCACCCTCACCGCAATGCTGCGTGCAGAAAG
CCCTTGCCCTGTGTATGTGTGTATG-----------------------------------
------------------------------------------------------------
------------------------------GGGGGAGGGGGGGGGAGGCACATGGATGAA
GACGGAGAGAACATCACGAACAGAAAACGCGCAGACGGCTGAGAGTGCCACCTGGTAGGG
CG----------CACACGCATACCCAACAAAAGACGTTCCTTCCTCCCTTCCCCTTATTT
ATACTATCATTTTTTTTTTTTTACTATTATCTCCCTTCCTTTGTTGTGGCCATTCTCATC
CTCCTTCCTCCCCCCCCACCACCAC-----------------------------------
------------------------------------------------------------
------------------------------------------------------------
------------------------------------------------------------
------------------------------------------------------------
---------------------------------------CACCTTCTTCGATCGAGTGCG
CATCCGTTTCCGCGCGTGCTCCTCTATGTTTCTCCTCTCCCCCTCCCCCACCCACCCTCC
TCCCCCTC---------------TCTCGATCCCCTGCGGACGTTTTTCTTTTCCCCACCC
CCTCCTTGCTATCGTGCATTCACCATTGTTTATGGTCTGTCTCTGTGTCTATCTCTG---
------------------------------------------------------------
--------------------TGCGTGTGTGTGTGTAGCTGTCCTCCCTATCTTGTTGTTG
GTTGCTAGCG--GCTCTGGCTGTTCCTGCTTGTCTGTCGTTTTAGTGT------------
----------------------------------------GTG-GGGAGGGAGGGCGAGG
GGCTGACATTCTCTTGCTTGTGCTGATCATTGTCCTTCGCATTCATTTTGTTTTGTCCTT
TCTTCAGCAGTGTT---------------------------GTGTGTGTGTGTGTGTGTG
TGTGTAGCTGTGTGCTCTGTCCTTTTTTTT----GTAGAGGGGCGGCGCACGGCGAACAT
GAGCTTGCGGTGCGCTGAAGAGGGTGCAGGCGTGCGATCTGATCCCCCCCCCTGTCGCTG
ACGCGCGCTGGGTGGTCCACGCGTACACGCACTCTCCACTCATGCACACCTACGCACTGA
TGAGCACAGCGACTAGCAACGCACGCATATACAGAGAGAG--------AAGGACGCCCAC
ACACGCACCTTCGCCTTGTTTCCTCGGCGTCCTCTAACGGCCGACACCCCCCCCCCTCCC
AGATAATCATAAATACATCCCTGTGCAGCACTGTGGAGGGCATAACGATGACGATGTAGG
TGTGTCGACCGCGCGTACCTGTGTATGCCGCCCCCTATGCCGGCATCACGTGTCGTCGTC
TTGGTGTCACTTCTTCCTCCCGCTTCTTTCCCGACTCCTCCTTCTCTTGGTGCTT---CC
CTCATTCCCCCTTTTTTCCTTTATATCTACCTGTAACACAGACACGTGCGCTGAACCCCG
TCCCCTGCCTCACCCACTCGCCCGCGCGTGTTCACAGAATAGGGACGCTGCGGCGTGGAT
GAGTCGTAGAATTCAGAAAAGGAATAAGA-GTTCATGCAAAAAGAGCTTCAACAGTGCTA
CTCAAACGGTAGAACGGGTACGCGCATGCATGCGTGGCCATTGTGTCTGTGTGTGTGTGT
GGGGGGGGGGGGGGGGGGGGCGCACGCGTTTTTCATGCGGGTGGTAACGTAGAACTGCTG
CTGCAACCAGCGTGGACTGTGTGGCCAGGTTGTCCGCTTGTTCTTCGAGCACTG------
------------------------------------------------------------
------------------------------------------------------------
------------------------------------------------------------
-------------------------------------CTTCTCGCCTTCTACTCCTCGTC
CTCGTTGTATGAACTGGCGCTACAACACCGCCTATGATGTCCGTAAAGGAGT--------
----------GCCGCACACGCACACACACACACACACATATATACATATAG---------
---------------ACATCTACATATATATATATATACGTGCGAGCGGGGGCTTGGCGT
CCGCTCCGCCGACACCAGACCACAAGAGATCCTCATAGATCGACACGACTGCTACTCCTC
CCACACCACTGC------------------------------------------------
------------------------------------------------------------
---CACACACGCACTACCTCTGCCTCCCCCCTCCCCTTCTTGATTGTTTCTTGCATGAAC
CTGCACAGTGTAGGTTCCGCTCATCAGA--CCCCCTTCCTACTCGAAGCATCAGACCTGT
TCAAGTGTGTCTGTGTGT--GAGAAAGTGGGTGCATTCCTTTCGCACGTCACACACCCGC
AGAGAGGGATAGACGCAGAATCGAAAGGTAAGACTGCCATGC------------------
-----------
>LbrM09_V2.0660
ACGAAGGCTCCGTGGCAACGACAGCACCAGCATTGGCACTCATTCACTACCCTCCTCTTT
-------------CCCCCACCCTTCGCACACGCCCTCATGAC-ATGCTGCGTGCGGCAAG
CCCTGGTCTAGGGGAGGCGAAGAAACGTGGTAGAGCGCAGTTCCGCCTCGCTCTTTTCGT
TTTTTGTCTCTCAGTCGCTCCCTCCCCCAGCCTCACACTCCCTCACCTCGCGCTGCCACC
AGCAGCTCCACCGCTTTGTGCTATCGATTTGGGGGGGGGGGGGGGTCGCACTCATT----
------------------------------------------------------------
------------------------------------------------------------
---------------------------------------TTTGTTGTTTCTTTTCTCCCC
CTCCCTCTCCCCTCTCCCCTCTCTCCATGCCACTCACTGGCACTTTTTTTAGAAGAACAA
ATGCGTGCGTATATACACACGTGTGCATAAACACGTCTGTGGTTGGCTCACACACACACA
CGCGCGCGTACCCTCTCTCCCTCTCCCTCTCCCCCTCGCATAATCAAAACAAACGTCTAC
GCAGACGCATGCGGGTGAAAATGTTCGAAAGAAAACGAACAGAAAAGAAAGTGCACCTAT
GAAGCGCTACAACCTTCTCTCTCTCTCACTCCCTCGCGTTGTTTCTCTTTTCAGAAGTGG
AGCGCACAACCGCATGACTGTGTCCGCTTTGTTTCTTCTCCCGTTCTTCTCTTGAGCGCG
CACCTCTCTCCGCATGTACCTACCGATGTCTGTCTCTCTATCGCTGATTTTTTTTCTTGA
TTTCGCCTCTCATTTCGATCTGTTCTCCCTCGCTTGGGTATGGCTTTCTTCTCC------
------------------------------TCTGCTCTCTCTCTCTCTCTATCGATGCAG
CTTTGCTCACTCTCCACTGTCACGTATCTCTTACGTGGCTTCGACTGTGCTTTTCGTCGT
TTGAGTAAATGTGCACAGTATGGGTATGGCTGTGTCGTGAACAGTCCTCTCTTCTCAG--
-------GCACTGCTCTGGCTGTTCGCCCGCGCCTCGCTTTTCGTTGGTGTCCCCTGTTG
CTCTTCCCCGTGCTAATCACTGACGTGTGTGTGTGTGTGGGTG-GGGGGGGTGGGAGGGG
GGGAGGGGGGTAACTACGTTGACGCTTGCACGCCTCTATCTTCCTCTTTCTCAGGATTTG
CGCCCCAGATACCTATGTTCTCGCCGCCTTGGCTATCGTTCGTGTGTGTGTGTGTGTGTG
TCAT--------------------------------------------------------
------------------------------------------------------------
------------------------------------------------------------
------------------------------------------------------------
------------------------------------------------------------
------------------------------------------------------------
------------------------------------------------------------
----------------------------------CCCCGCGTGCGCTTTTTTCGC---CT
TGCTTTCCCCATTTTTTA---------------------------------------CCC
TCCCTTGTTTCGCTCATTCGCTCTGACCGTTCGCGTG-----------------------
------------------------------------------------------------
----------------------------------------TTGTGACTGTGGTGGGGTGG
GGTGGGGTGGGGTGGGGGGGAGGCATTGTTTTATCGCGTTCCTCGTCCCGTCCAAAAATG
CGCAGCGGCAAAACTTCACCGCTACGTGGGTAAATAGGGTGGGGCATGCAGCATCTCCAT
CCTCCACTTGTTGGCTCGTTTGGTATGCTTATTTACCACCACCACCACTATCGCACCCCC
ACCCACTACCACCACCACCACCAACACCAACACCCCTCCTCTCTTCTCTAAAGGCACACA
TTGATGTGGAGCAAACATGCTTTACGCCTTCGCATCAAAGCACCTACAGAGCCGCTTTCC
CTCTCAGCCGCGTTCTTCGCTGCCCCATGGCCACACTCCTCGTGCCTTCGACTCCCCGGC
CTGGAGGGGGAAAAAAGTGCCGCTCTTCCCCTCTGTGTGTGCCGCTGGCTACCTGTGTGC
CCCATTCCTCGCCGCACACCCCTCACCCTTCGTGTAACTTGCGCTAGGAGAGTAGAATGC
GCATCGCCAACGACATCAGAGAGAA-----------------------------------
--------------------------AGAGCTTCATAGATCGACAGGACTGCTATTCCCC
CTCCACACACACACACACACACATACATGCACACACCTCTTCCCCTCCCTTGCCTTCTCC
TTTATTCGTCCTTGTTCAGTGTCTTAGCTTACACGCATACACACACGCACATACACCCAC
ACACACACACGCACTGC-------------------------------------------
-----------GGGCTCCGTCCATTCAGGCCACTACCGACATTGGCTCTGTTTTTCTCTT
CTTTGTCGTCGTC-----------------------------------------------
------------------------------------------------------------
-----------
>LinJ21_V3.1410
------------------------------------------------------------
------------------------------------------------------------
------------------------------------------------------------
---------TTGAATACATGCGACCTGCACCACTGCCAGC-GACGCTGCCGCGGCGATCC
GACGTTGTGCACGCAGTGCGATGACCGCTCTGCCCTCGCAGCTGGCTACACCCATCAATC
GTCGAGCCCAAGGC----------------------------------------------
-----------------------TGCGCTTATGTTGAG------AGAGCGCGCACACACA
CGGGGTGGGGGAAAAGGTTTGGTAGTCGCACCGCTACACAAGCGCGGATGTGCCGGGAGT
GGCGTCGTCGGCTAGTGCCAGCGTCCTTTTCGAAATATGGTACAACCCGAACGACTTGTG
TGCTCTTATTTATTATGATTATGTCGTTTCCATTTTTTTTCTCTCCCCCCCC-CTCTCCG
TGTTGCTTAGTGTAACAGCGGGTGGCAGAGAGGCGTTGCTCGCTCTTCACCACG------
------------------------------------------------------------
------------------------------------------------------------
------------------------------------------------------------
-------------GTGTGTGTGTATAAATTAGTGCGC------AGGTGCCGCGTTCAACG
CCTGCCGCTCTCCATGAGCTCTTCATTC------CTCTCTCTCTTTCCCTCCCAATCTCC
CCCCCCTCCCTCTGCATCCGCTGTGTAAAT------GTATGCATTGGCCTATGTGCTTCA
GAGAGCATGTGTACGTGCGTATCCCTCGTACTCTTCTGCATCCTCTCCAGCATTTCTGTT
TGTTTTTTGCTCGGTCAGCTCGGAGAAGACTCTTCACCATGGCAAACGGCCTGC------
CACACATACACGCTCACCGGTCACCGCCCCCACCCCACCCCAACCCCTT-----------
---------------------------------------CGCCTTTTGTCTTTTCCCTGT
ATGTACAAATCTGGGTAGTCTCT------------CCCCCCCCTTTCTTTTGTTTTCGCC
TCTCTATGCTTTTATCTGTGTGTCCACATCGTTGATCGTAGACTCCCTTGCTCGTGTTCG
TTCTTTCTCTCCCTCTTCCCTGCGCTCCCTATCTTTTTGGTGTGGGTGTGGGTGTGGGTG
GGTAGGTA----TGTCCTCATCTGCTTTTCTTTGTTCCTCTTCGCTTACAGTTATGCTTT
TTTATTTGCGCTCGACCCTCCCT--------------------------------CTCCT
GCATTGTTCTCTCTC-------------GTATGTGTTTTCGCTTCGTAGTGCTTGCCATC
TTGAACGCTTCTCCTCTTGTTTT-TCTTTCACTTTCCTTCTCCACACACCGGCACACAGG
CACG------------CACGCATACGCAGCCTCTTCTCTCCGTGCGTGTCACTGCACGGC
AGAGGAGACGCTTTCATTCGGTTTCAGGTC-CTCCCTCACCGTGTCTTTGCGTGCCCCTT
CCCTTTCGTGTCTGTGCGTGCGTGCCTGTGTGCTGGTGTGTGGTTGTCCTCTTCGTCCCC
ATCCTCCTTTTAGCGGTGTCGCAGTTG-----------------TTGCCATTCC------
---------------------------TCACGAATGAGTCCCCCGTTCCTCCGCGCCATT
TCCTTGGGTCACACACACCCACACACATACCC----------------------------
----------------CTCCCCCTGCTTATCATTTTTTTTTCGTATTGTTGCTCGCTTTC
CTCGTCGGTGCTGGCTCGTTTGGTCAAACCCTTGCGTGTTTAGATCTTCCCAGCATCTAT
AACCCTCTT---CTC--------CTCTCATTCTGTGTTCAGGCTACACGGCTTGGATAGA
CGCTTGCTCCCCCC--------CTCACCGACGCACCCGCGTGCGTCTCTCCCATACGCTT
GC--------CCTCTCTCTTTTT--------------CGCTTCATATACTAACTTTTTTT
TTTCGTTGATTATTTTATTTTTTGTTGTTGTTGCCTTCCCGGCGATGT------------
------------------------------------------------------------
GTGCATTGCTGTGTGCG--TGCGTGTGTGCATCGCCACAGCAGTGCCCTTCTCGTTCTCT
ATGAAGACTTCATCAGCCACGCGTCATCGATCTATATGTTTCCGAGATATGTGTATGCGT
ACGTCGTGCGGTTATGAGTGCTTCTGTGAATGCGCGTCTGGCATGAGGAACCCACGTGTA
CATATGTATATATATATATATATATATAAAGCAAAGACCACACCTTCGCAAGAGAGGCGA
GAGACACGTGAGCAGTTTCGGGTGTGCATGACCGCCGTACCACGACGCCATGTGCATTAT
GCAGTCTTCGAGGAAGCCGAGAAAGGCGGAAGGCGGGGCAATGTCACCCTCCCACCTCCC
TCC---------------------------------------------------------
----------------------------------------------------
>LmjF21.1170
CGA---------------------------------------------------------
--------------------------------------------TGCTACCTTCAGCTCG
TGGGATGCGTCGGCGTCTTCCGCCTCTGATGACCCCTTGAGCCACAACATCGGCGGCGCC
TCTTCTTGATTGAATAGGTGCGACGTGCACCACTGCCAGC-GACGCGGCCGAGGCGATCC
AGCGTTGTGCACGCAGTACGATGGCCGCTCTGCCCTCGCAGCTGACTACACCCATCAATC
GTCGAACACAAACACCACCACGTCGCCGACGTCCTTGACAGGCGGTCGTGTGCCTCTCTC
AGTAGCGGCTGCCTCGTGATGGTTGCGTTTATGTGGAGAGCGCGAGAGCGCGCACACACA
TGGGGCGGGGGAAAAGGTTTGGTAGTCGCACCGCTACACAAGCACGGATGTGCCTGGAGT
GGCGCCGTCGGCTGCTGCCAGCGTCCGTTTCCAAAGATGGTGCGACCCGAACGACTTGTG
TGCTCTTATTTTTTAT---TATGTCGTTTCGGTTTTCTTCCCCACCCCCTTCTCTCCCCG
TGTTGCTTAGAGTAACAGCGAGTGGCAGAGAGGCGTTGTTCGCTCTTCGCCACG------
------------------------------------------------------------
------------------------------------------------------------
------------------------------------------------------------
-------------GTGTGCGCGTGTGTGCATCGATTTGTGCATAGGTGCCGCGCTCAATG
CCTGCCGCTCTCGATTAGCTCTTCGTTCCTCTCTCTCTCTCTCTTTCCCTCCCAATCTCT
---------CTCTGCATCAACTGTGTACGTTTATACGTATGCATTGGTCTGTGTGTTTCA
GAGACCATGTGCACGTGCGTAGCCCTCGTACTCTTCTGCCTCCTCTCCAGCATTTTGTTT
TCTTTTCTGCTTGATCAGCTCGGAGAAGACTCTTCACCATGGCAGATGGTCTGCCACACA
CACACACACACGCTCGCCGGTCACCGCCCTC-CCCCACCCCAACCCCTT-----------
---------------------------------------CGCCTTATGCCTTTCCCCTGT
ATGTACAAATCTGTGTCGTCTCCTCTCTCTCTCTCCCTCCCTCTTTCTTTTTTCA---CC
TCTCTATGTTTTTATCTGTGTGTCCACATCGTTGATCGTAGACTCCCTTCCTCGTGTTCG
TTCCTTCTCTCCCTCTTCCCTGCGCTCCCTATCTTTTTGGTGTGTGTGTGTGTGTGTGTA
TGTGTGTGTACGTGTCCTTATCTGCTTTTCTTTGTTCCTCTTTGCTGACAGTTATGCTCT
GTTACTCTCGCTCCCCCCGCCCCTCCCCCCTTCCCCCTCCCCCCACCTCACCCTCCTCCT
TCATTGTTCTCTCTCTCTCTCTCTCGTAGTATGTGTTTTCGCTTCGTAGTGTTTGCCATC
TTGAACGCCTCTCTTCTTGTTTTGTCTTTCACTTTCCTTCTCCACACACAGGCGCGCAGA
CACACACACGCAGACACACGCACGCGCATCCTCTTCCCTCCGTGCGTGAA--TGCACGAC
AGAGGAGACGCTCCCATTCGGTTTCAGGTCTCTCTCTCACCGTGTCTTTACTTGCTCCCT
CCCTGTCGTGCA--------------TGTGTGCCGGTGTGTGGTTGTCCTTCTCGTCCCC
ATCCTCCTTTTCGCGGTGTCGCAGTTGGTGCCGTTCCTCACGAATTGCCGTTCC------
---------------------------TCACGAATGAGTCCCCCGCTCTTCCGCGCCATT
TTCTTGGGTCACACATACCCACGCACACACACACACACACCACGTGACACACACACACAC
ACACACACATCTCCTTCTCCACCTGCTTATCATTTTTGTTT-GTATTGTTTCTCGCTTTC
CTCGTTGGTGCTGGCTCGTTTGGTCAAACCCTTGCGTGTTTAGATCTTCCCGGCATCTAT
AACTCTCTCCTCCTC--------CTCTCATTTTGTGTTCAGGCTACACGGCTTGGATAGA
CGCTTGTTTCCCCTCCCCCTCTCTCACAGACACACCGACGTGCGTCTCTTTCATACGCTT
GCCCTCTCTCTCTCTCTCTCTCT--------------CGCTTCATCTACTAG-TTTTTTT
TTTCGTTGATTACTTTATTGTTTGTTGTGGTTGCCTTCCCGGCGATGT------------
------------------------------------------------------------
GTGCATTGCTGTGTGCGCGTGCGTGTGTGCGTCACCACAGCAGTGCCCTTCT--------
------------------------------------------------------------
------------------------------------------------------------
------------------------------------------------------------
------------------------------------------------------------
------------------------------------------------------------
------------------------------------------------------------
----------------------------------------------------
>LbrM21_V2.1370
AATGTCATCTCCGCCCGCACTAATCATGACAGCAGCAGCAGCAGCAGTATGGACGACAGT
GGCAGCTCACTGACGGTACCAAGCGCAACCAACAACGGTAGTAGTGCTACTGTCAGCACG
TCGACTCTGTCGGACTCCTCCACCTCAAATTCTCCCTCAAGCCAAAACACCAGCGGCGGC
TTTTCTTGATCGAACACATGCGACGTGCCTCACTGCCAGTGGATGCAACCTCCGTGATCC
AGCGTCGCGCATGCGGTGGGATGTCGACGTTGTCCTCTAAGGTGACTGCGCCTATCGATC
AAAGAACGGAAGCGCTACCACGTTGCCGATGACGTTGGTATGCTGCCATGTGCTGCTGTC
AGTGGCCGCCGCAT--TGATGGATGCGTTCATGCAGAGAACGCACAGAAGGGGGAAGCTT
CATAGTTGCA----------------------GCTACACAAGCACGGCTATGCACAGAGT
AGTGCTTAGGTTGGAGCTAAAGCTCC--TTTCGAAGAGGGGCACAGCCCAACAACTCGCG
TGCTCTTTCCTTGTGCTACAGC----------------------------TCGCTGTCCG
TGTTGCGTTGAGTAGCAGCGGTTGGCGAAGAGACTTCGCTCGCTCTTGACCACAGGGTAC
GTCTGTGCGCGTGTGTGTGTGTGTGGAGTCTTACTTCGTCCACGCATACACACACACACC
ACCTACCTTCTATTATGACTACAGCGGACCACCACCATCGCCTCATGCGTCGTCGTCATC
GCCTGTGAGTCAGTGTGTCCTGTTATTTGTTTTTCTTGGTCTTGTCCTTGTACCCCCACC
CCGCTGTGCATGTGTGTGTGCGTCTGTGCATCGATGCTTGCATGGTGATGGCCCTGCGCC
GCCTCTGGCTAAACTTGCTGGAGTGTATAGGCTCGCGACTATAGAAAGAGCAAACGGGCG
CAAACTCGAGACATCTGCACACG-------------------------------------
------------------------------------------------------------
--------------------------------------------------------CACA
CACACACACACGCGCGCATTTAGAGAGTGACTGACACATACAGTGAAACGGCGTACAGCT
TCTCCGTTACGAACGAAAAAAAAAAGGGAGAAGGAAGACCGCACATAGTTTTCTGCATAC
ACGTACATAACTCTGGATTACTGAATCATACCTACACACATTGGCTCTGTCGTCAACGCA
CGCACACACAGACATGTATAA---------------------------------------
------------------------------------------------------------
------------------------------------------------------------
----------------------------CCCTCCCCCTCCCCCTATTA------------
------------------------------------------------------------
------------------------------------------------------------
-------------------------------------------------CACTGCACGGG
TCTATCCCCAACACTCATTTACTCCATTTATCTCCTTCGCCTTGTCTTCGCTTGCCACTT
TCCTTTCGCACA--------------TGTACGTTTTGCTGCCC------------TCCTC
CTCCTCCTTC-CGCGCTGCAGCAGTGGCTGCGGCCACCACCACCACCACCACCCACCCCT
TCTCTCTCTCTCTCTCCTCTCCCCTTTTCCCGTACGAGTCATTCGCCCTTCCACGCCATC
TTTTTTTTTTTCGGCTAACAAAAGGCGCACCCCTCGTGAAACCCTTTTGTGTACTTCTCG
TGGTCGCTCGCTTAACCTCGCCCATGCTAGGCTG--------------------------
-------------------TTGGCCAACTCCCTGTGTGTTTGGACCTTTCTAGCATCTCG
CCCCCCCCCCCGCCCCGCCCACGCTCTCATTTTGCC-TCCAGCTGTGCTGCTTGGGGAGA
CGTCTCCCTCCTACAAACTCGCC----------------------------------CTT
CCCCCCCCTCCCTCTCTCTCTCTACTGTCTGCTCCTTCGCTCATTATACTCTCTCTTTTT
CAACCATGTGGTTGACGGGAGTGCCTGTTGCCGCAGCATTGCCCCTCCTTCTCTCCTTGT
GCTCTATCCTGTCTCATCAAGCCTACCCCCGTGTTGTTTCGACGCTCCTATGTGTATACC
GTGCAGTGATGAGTGCGCATGCGCCTGTGCC-----------------------------
------------------------------------------------------------
------------------------------TGTGCGCCGGGCATGAGCAGTTCAATGAAA
GCGAACCCAAAAAAAGCA------------------------------------------
------------------------------------------------------------
-----------------------------AATGCAGGGCGTTCTCCGCCTCCCCCTCCCT
CCCTCCCTGTCTCTGCCGTATCAGGGTGCTCAAACCAATCAATGCACTGGGGCCTTACAA
TGGACCCGAATGCTGCCTCTCCCCCCGCAAGTCGTACTTCTCCCTCTCACTC
>LinJ31_V3.1490
GGC----------------------GTGGGGCATCGCAGACCATCGCTGATGGACAAGGG
AAGCGGTGCTGTTGATCTGAATGCGCGCATGGGACTTGCGATTGTTTGATGTGTTTTC--
---------------CCGCGCATCGCGCGCTGGCGTCCTGCCGCTGGCACACTGTCACGG
AGCAAGGCAGAGAGGGAAACGGGAGGGGCAGGGGGCGAAGATGGAATGCGGTCTGATGGC
GAGGAAGTTGTGCACAGGCACAGGGACTGAGGCGCTCACTGATGCCGACGTTTGT-----
GGGCCGCTCTTGCCACCTCGGCTGCCTTTTTGCACTTCTCTGTTGTATCCGTCTCTG---
----TCTGTCTCCCTC--TGTGCTTCTTTCAGTGTGCACTTCCGCTGATGCACGTGCGCG
TCGGGTCTGTCTCAGCGGTGCATCCATGGAAGAGCCTGGGCGGCGGTACACACTCTTCCT
TCGACTTATCAGCCTAAGGGTTTGTTTTATGTTTTTCTTTCTCACC---------CCCTT
CGTTTTGCTCATGGGGC--ATCTCTTGCGTGCTTTATACTCTCCCATTT------TCTCT
TGCTCTCATACTCCCCGCAGATGGCCG-----------------CATGCGCCACGCCGAG
TGACGGGCGGAGCAGGATGTATTAGCCTGCGTTTTGTACGTGTCTCTCCTT---------
------------CCCGGTTTTGACCACTACTCCGCTGTACCTCTCCCGCATGTGCCCCCC
GAATCCTGTATTTGCATGCACCGGCGCTTCTCGGCTCTGCTGTCGTTTCCCATAGGCTTC
TCCTCTCCTCCCCCTCCCCCTCACCCCTCTCCCT--------------------------
---CTTCCGTGTGCCTCTATGCGTGCGCGCGAGCG-TGCTGTGCTCGTACGAGTGCAGAA
GAATACCGAATCCAGTGCGCCAAACGAGAGGCAGCGGGGTGGGTGGATTGAAACAGAAAG
CCACCAAAAAAATCTA-------AACAACAACTAAGTTAAAACGAAGGAAGGGAAGTGCG
GCGGCGCGCCACACAAGTCGGCGAGGGCATGGACCTGCGCGACGGC-GGGGAGGAAGGAG
GGGGAAAACAAAACAACGCACGGCAAACAACGAGCACACAA-GAAACGATGATAC-GTGG
AAACGGGCAAAACGTAAAAGGG--------------------------------------
---------------------------------GAAGGATGATGCCGAACGCGCTTGTCG
TCTCTGGATCCTGACAACTGTGTTGGATCATCTCTCTCCTACCTCCCATGTATGCTGGGT
GCGCATGGCTGTGCG----TCTCTCTCTTCAAGTGCGCGCGAGAGGCACTGCAACTCCCT
CTTTTCCTTCTAAACGGCTGTTCACGGTTTCGTACTGCTCATTCGTGCCTCTCCGACGAG
TCTGTGCCC-CTCTTTCTTGTCCTTTGCCGTCACCTGCTCGCTCGCTTTTCTTGTGTTGT
TCGTCACCCTCGTTCCC-----------CCCGTCTGGAGTCCCTACCTGAAAGCGCTCAT
TGCTCTCAGGCCGTTTCGTTCTACTTG---------------------------------
----TGTGTGC----GTGTGTGTCTGGGCCATGCCACTGGTGCGCCTGCATGTATGCACA
------------------------------------------------------------
------------------------------------------------------------
------------------------------------------------------------
--------CTTCCTCCCTCCCTTCCGCCCTCCCTCTCCCTGTCTTTTTTTTTTGTGTC--
----TTTATTTGTTCATGTTATTTTTTT--CTGTTTTATTTTGTGCCATGTCCGTCTTCG
TATATCCGCTCGCTGCTTTCTCGTTTGTTTG-----TCTACTCATTGCTCCCGGTTTCTT
GTCACCTTGCCGCCCTCCCTCCCCCTCCCTCTTCGCCAACCTTCGTGGGCAGAAACGGAG
GACCCAACGACACAGAAAAGACGCGAGAGGTCCCCCTCCACCCTCC--------------
AAAAAAAAAGAAACATGAAGC-GCGCTTCACCAGACGCATGCCATTCTGATTTTTTTTTG
GTTTCGCAAACAGACATGAGATCGCATGCGTGAAGAACGTCTCGACGAGCAAAGCAGAGC
AGAAAAGGAGAGGGGCGCAGGAC---ATCAGTGCAGCAGCGGTATGCCACCTACGCTAGC
AAGCACATGCTGCCTCACACTCTC----TGTGGTGCGAGGATGTTGCCTGAC--------
------------------------------------------------------------
------------------------------------------------------------
------------------------------------------------------------
---------------------------------TCTCTCTCTCTGCCCGTCTCTGCCTCG
AGTATTGCCAAGTTCTTTTA-------------------------
>LmjF31.1450
GGC----------------------GTCTGGCATCGCAGACC-TCGCCGAGGGACAAGAG
AAGCGGTGCTGTTGATCTAAATGCACTCACAGGACCTGCGATT----GATGTGTGTTT--
---------------CCGCGCGTCGCGCGCTGGCGTCCTGCCGCATGCACACTGTCATGG
AGCAAGGTAGAGAGGGAAAGGGGAGTGGCAGGCGGCGAAGATGGAATGCGGCCTGGTGGC
GAGGAAGCTGTACACAGGCACAGGGACTGAGGCGCTCACTGATGCCGACGCTTGT-----
GGGCCGCTCTTGTCCCCTCGGCTGCCTTTTTCCACTTCTCTACTGTATCCGTCTCAG---
----TCTCTCTCTCTCTGTGTGCATCTTTCAGTGTGCGCTTCCGCTGATGCAGGTGCGCG
TCGGGTTTGTCTCAGCGGTGCATCCGTGGAAGATTCTGGGCGGTGGTACACACGCCTCCT
TCACCATATTACTGAAACGGTTTGTTTTCTGTTGTCCCTTCTCACCTTTTTCACTCCCTT
CGTTTTATTTATGGGGCATATCTCTTGCGTGCTTTATACTCTCCCATTT------TCTCT
TGCTTTCATACTCCCCGCAGATGGCCG-----------------CATGCGCTGCGCCGAG
TGACGGGCGGAGCAGGATGTATTAGCCTGCGTTTTGTACGTGTCTCTTCTT---------
------------CCCACTTTTGACCACTACTCCGCTGTGCCTCTCCCGCATGTGTCCCCC
GGATCCTTTATTTGCATGCGCTGGCGTTTTTCGGCTCTGCAGTCGTTTGCCATAGGCTTT
CCCCCTCCTCCCCCTTCCCCTCATCTCTCTCTCTCTCT-------------------CTC
TCGCTTCCGTGCTTCTCTACGCGTGCGCGCGAGCGATGCTGTGTTCGTACGCGTGCAGAA
GAACACCGAATCCAGGGCGCCAAACGAGAGGCAGCGGGGCGGGTGGAGGGAAACAGAAAG
CCACCAAAAATCATTTAAACACCAACAACAACTAAGTTAAAGCGAAGAAAGGTAAGTGTG
CTGGCGGGCCACACAAGCCGGCGAGGGCATGGACCTACGCGACGGCGGGGGAGGAAGGAG
GG-------AAAACAAGACAAGAGAAACAAAGTGCACACAACGAAACGATGATGTTGTGG
AAATGGGCAAAACGTTAAAGGG--------------------------------------
---------------------------------GAAGGAGGATGCTGAACGTGCTTGTCG
TCTCTGGATTCTGGCAACTGTGTCGGATCATCTCTCTCCTACCTCCCATATATGCTGGGT
GCGCATGCCTCTGCGTCTCTCTCTCTCTTCATGTGCGCGCGAGAGGCACGGCAACTTCCT
CTTTTCCTTCTACACCGCTGCTCACGGCGTCGTAATACCCATTCGTGCCTCTCCGATGAA
TCTGTGTCC-CTCTTTCTCGTTCGTTGCCGTCACCTGCCTGCTCGCTTTTCGTGTGTGGT
TCGTCACCCTCGTTTCC-----------CTCGTGTGGAGTCCCTACCTGAAAGCGCTCAT
TGCTCTCAGGCCGTTTCGTTCCACTTG---------------------------------
----TGTGTGTGTGTGTGTGTGTCTGGGTCATGCCACTGGCGCGCCCGCACGTGTGCCCA
CCA---------------------------------------------------------
------------------------------------------------------------
------------------------------------------------------------
-----------------------CCTCCCTCCCTCTCCCTGTCTTTTGTTTGTATTTGCG
CCCTTTTATTTGTTCATGTTATTTTTTTTTCTGTTGTATTTTGTGCCATGTCCGTCTTCG
TATATCCGCCCGCTGTTTTCTCTTCTCGTTTCGTTCTCTACTCATTGCTCCCGGTTTCTT
GTCACCTTGCCGCCCTCCCTCCCTCTCCCTCTTCACCAACCTTCGTGGGCAGAAATGGAG
GACCCAACGACGCAGAGAAGACGCGAGAGGCCCCCCCCCCTCTCCCCACCCACCAAGAAA
AAAACCAAAGAAACATGAAGCGGCGCTGCACCAGACGCACGCCATTCTGATTTTTTTC-G
GTTTCGCAAACGGACATGAGATTGCATGTGTGAAGAAGGTTTTGACAAGCAAAGCAGAGC
AGAAAGAGGGAGGGGCGCAGGAC---ATCAGTGCAGCAGCGGTATGCCACCTACTCTAAC
AAGCACATGCTGTCTCCCGCTCTCTAAATGTGGTGCGAGGATGTTGTCTG----------
------------------------------------------------------------
------------------------------------------------------------
------------------------------------------------------------
------------------------------------------------------------
---------------------------------------------
>LbrM31_V2.1680
GGCACATTTCTCGGAGAGTGCTCAG----------------------CAAAGGACAAGAT
AAGCAGCGCTTTTTTCCTGAACGCACCTCTGGCACATCCGATTTCTTGATAGTTTTTTTT
TCTTCCTTAACTCCA----------CGTGCTGGCCTACTTCCGCTCGCACACTATCACGG
AGTAGAGCAGCGCGGAAAAAGTGACTTGCAAGCACCGAGGCGACAGTGCTGGCTCGTGTT
AAGGAAGGCGTGCACACGTGCATGGACTGAAGAGCTCACCGAGGCGGGCATTTCTGTGCG
GGGATCTTCTCGCCTTATCGACTTCCTTTAG------------------CGTTTCTG---
----TGGGTTTTTGTT--TGTTGCCCTTTCCTCTCATGTG--------------------
------------------------------------------------------------
------------------------------------------------------------
---------CACCGAGC--AGCTGTTGCATGCTTGGTGCTCTCTCATTTTCTCCATCTCT
TTCTTTCATACTCCCCGTAGATGTCCACCCGCACACAATACACTCATATGCTGCTCCGAG
CGACTGGAAGTGCCAACGGTGCGTGTCTGCGGTTTTTTGTTGTTGTTGGCCCGTTGTGTG
CCTCTGTCGCCCCGCGCTTTTGTTGACGACTCCGCTGTGGCTCCCGCGCGTGAGCTTTCT
CGACCCTTCTCTTGCATAAATT--------------------------------------
-----------------CCCTCATCTACGCCTTGTGGCCATAGCCATCGGCTCCCGCCTC
TCTCTTCCGGGCG--TCTTCGCGTCGCCACCTGCGATGCTGTA-----------------
------------------------------------------------------------
------------------------------------------------------------
-----------------------------------------------------GAAGCAG
AG-------AAAAAAAAAGATCACAAAGGCGAAGTAGGTGATTTGGCCCGCCGAACGAAG
CGCAGCAGGAAGTGAGATGGACGTGCTCCCCGCCACAGCCGGCAACGGTATTTGTGCGAG
CGAATAGGAAGGAAAGGAGACGCCTGCAGCGAAGAAGGATGTCGATGAATGCGCTCCCCG
TCTCTGGATGATGACAGCTGAGATGTGCCATCTCTTTCCTATCGCCCACATATGCAAGGC
GCGTATCCATGTGCGTCTCTCTCTCTCTGTATGTGCGCGAGAGAGGTGCTGCCGCTTCCT
CTTCTCCTTCTAGAT---TCTTCAGGGCTGCGCATGACCCATCCACGCCTCTCCGTCGAG
CTCTCTCTCTCTCTTAGCTGTCTTTTGCCCTTAACGTTTTGCTCTGTTTTGATTTGCATC
ACCCCCCCTTTTTTCTCGTCTCTCGTCTCTCGTCGGGAGCCCCTCGCTGAAAGCGCTCAT
TGCTCTCACCCCGCTTTTTTCTCCACCTCACTTTTGTGCGCAGGCCTCCCGTGCCCTTGA
CACCTGCGTGCCTGTGTGTCTCTCCCGCACATGCCGCCACCTCTTCCTCCTCCTCCCCCC
TTTTCTTCCCTCTCTCCTTTGGGCAGGTCAG-----------------------------
-----------TTTTGTATAGCCGTCCATCTGGCTCACCACGCGCGCCTTATCGACTTGT
TTCCCACGCTTTATTAGCCTGTCAGTGATTCATTTCATCTTCGCCCTGCCGCCCTTTCTC
CCACCTCTTTCTCCCTCTCCACCTCTCCACCCCTCCACCCCCCAACTTCAGTAGACGGA-
------------------------------------------------------------
------------------------------------------------------------
----------------------------------------------------AAGCGGAG
GACCAAACCAGTCAGGGAAGGCGGAGGCAGCCGAGGCGGAGGCAGGGCTTTTGTGTCCC-
------------------------------------------------------------
---TCGCAAACGGACATGATTGCAGCGCC-TGAAGAGTGTTCCGACAAGCAAAGCAGAGC
AGAAAAGGGGTGGGTGGGAAGGGGGTATCAGCCCCGCAGCGGTAGGGCGTCTAGGCGAGC
ACGTACGTGCTTCCTTCCACTCACTCGCATACACTTGAGCCGAGGGTTTTTGTCTGTGGA
ATCTCTCAGTGTGCCTCGGGATCGAGTAGCAAAGTCCTGCTTCCACTGCTAGCCATGAAG
GATACATTGCCCATTTTTCCCCCTCCCTCCCCGTGTCTTTCTCTCTTTTTCACCACGCGC
TACTTTTCTTTCGCTCTACTGCCCTTCTCCTTTCTGTTGAGGCTCCCTCTGTCTCTCGCC
CTTGCGGTGGGTTTTGGGATTACGCTCGTTATTTCTCTCGCTCTTTCCCTCTCTCTTGTC
GCCCTTTGCGCTTCTACGCGCGCTCTCTCGGCATTTTTTATTTTA
>LinJ31_V3.1480
tacgaacctgcactaGGGCAAGTAATCGCA---------AATGCCACGAATGGGGAAGAG
CTCTCGCTCAGTGTACGTGCGTGATGGCATTTATAGGTTTTGTG--------CCCCGTGC
TGTTGCGCAAGCTCTGCCAGATGCTCTTCGAAGCAAGGCATGGGGTTTGCGAGGAAGTGG
TTGACgGAGGATAGCTTGCGGTTTTGGGAAAACGGGATAGGTCTCTGTGATGCGATAAGC
TGTGCCGGACAGCCCCACCCCTCGCGTGCTCGGGAGGGGCAAAAGGGAAAA-GAGACAAC
GCCGATCAGCTGCTGCATTGCTTGCCg-GGCCCGACAGCACTTCCAAATTGTCGGGGCGg
aCGCTTACTCATG--------------GCGGTGTGTGCGATAGAACTT-GCTTGGGCGTG
CGACAGGACAGGGCACCGACAAGGTGCGCTCCGTCAATGGGTCTCAGCAAGCTAAGGCGG
TGACGCGGTGGCACTTGGATGAGCTTCATTTGCTCTAAACATCGACGC-TGGCTTCTCCA
GGCATGTCGCCCTCTTTTCAGCGTTGTTGtttttctTTTTGATATTGCGTCGCTACTCGG
TGTAGCGCCAGCCACGtcGTCGTGAGGCTGTTTTCTGCCTTTTTCTCTTCAAAGGAtCCT
CAGAGCCAAGCCAAGCCAAGGCAGGCAGTGCCGTGgacgttCTGCCGCCTCCTCTGCCTA
CCCCTCCAGAAGAACGAGCACgaaAAAAAAACAAACGAACAAAGAAGACAGCAGACGCGT
AAGA---AAAATAAAACACAACATCACCGCTGGGATGGTCGGAagTCTCCGTTAAACCGT
GCCGCCCGCCTCCCccgccc-------ATTCGAGATGGAAGCAGGAGGCCCATGCTTTTA
TTTGCCtc------TTTTCTTTGCCGCTCTTTGGTATTAC-TTGCCTGCCAAGCGCCGAT
TTGTCAATCGGCAGTACGTGCcgaTATTCTCTGGTCTTTATTTTGTTTTTCAAACGTTCa
TGTACCACGTCGCGCAAGCTCGAGAAATGTGTGAATGCGCccatgct-CCCCTCTCCACT
GACGTGATTGCCTGTGCACTACTTGCtgcgtgGTCTGCGGGTGGAAGCCGCTGCGTATGC
GCATGTTTGTGTGTGTTTTTACTTGCTCGTGCATGTTCTCCCTTTCATGCTCattAGCAG
CACTTTCTGGGGATCGTCCGGCGTCTATTTCTTCtgcACCCCTTCTTGATTTTCTTATGG
TAGGCCGTTAGCTCTTC---CTCGGCTCAATCGTTCTTTTCGCTCTCCCtCCCTCTACGC
CTCACATGGGCACTTGGTGtgccccccccccccccccgagtGCCCATACTACAGGTGTGC
CTCAAGCTCTCCATCTtCTTCCTCCTTCGCCCTCCCTGCAGCGTTTCACCATgcgCTTCT
TTGACTTCTTTTCATTGCGTGGCTCACCTTCttcGGGCATGCGACGGCATATCTGCGCCG
TTtcGACCCCTCGAGGCTCATCGTGAGACAAAAgAGACGGAAGGAACGATGgCTTATGGC
ACTCACGGGGTCCAGGAACAGCTGATGGG------GGGGAGTTATACGCACTCTTCGAGC
ATGCTTTGCCACCTTtctTGTTTGTTTCGATATACATTTACGTGTGTTCGTTTCTTACaT
TTTCTTCGAGCCGGCGCTTCGTGCAGGGCTCGGGACGCAtaacatttg----CACACAGC
GAAAACAGAAAGCATTACATGAtatACTTGGATGGCATGCGCTTCTCTGCACGTGGGTAG
ACGTTCTGGGCAGAACTGGTATGGCGAGCCTTCTCGtCCAGCATAAGCAGTTGCCTCTCA
TCGCAGCGTCGCCTGCTGCt---CTCTTTCCCGCAACGCTCATCACCTCACTCTCATGAT
GtTTTTCGCCAGCTCTTATTtt-TTTGCCCGCCGCTCTCTTGAGCTCCTTgCTGGGCTCT
CCTCATTGACGCCCCTTTTTTCATCTTTGtGGCTGCCTTGCCTGCGACCGACGGTATGCG
TCTCTCTCTggtttctgtgcgactgcagcg
>LmjF31.1445
tgcgaatctgcgctgGGGCAAGTAATCGCA---------AATGCCGCGGATGGGGACGAG
CTCTGGCTCAGTGCACATGTGTGACGGCATTTATAGGGTTTGTGtcccccccCCCCGTGT
TGCTGGGCAAGTGCTGCCAGATGCTCTTCGAAGCAAGGCATGGGGTTTGCGAGGAAGTGG
TTGACAGAGGAAAGCTTGCGGTTTTGGGAAAACGGGATAGGTCTTTGTAAGACGATAGAC
TGTGTCGGACAGCCCCACCCCTCGCGTGCTCGAGAGGGGCACAAAGGAAAA-GAGACACC
ACCGATCAGCTGCTGCATTGCTTGCCAGGat-CGACAGCACTTCCAAAGTGTCGGGGCGt
gCGCTTTCTCATG--------------GCGGTGTGTGCAGTGGAACTTtGCTTGGCCATG
CGAGGGGACAGGGCAGCGACAAGGCGTGTTCCGTCAATGAACCTCAGCACGCTAAGGCGG
TGGTGCGGTGGCGCTTGGATGGGGTTTATTTGCACTGCACAGCGACGCcTGGCTTCTCCA
GGCATGTCGCCCTCTTTTCAGCGTTGTTGttcgtcgTTTTGGTATTGCGTCGCTACTCGG
TGGAGCGCCAGCCACGttGTCGTGAGGCTGTTTTCTGCCGTTCTCTCTTCAAAGGAcCCT
CAGAGCCAAGCCAAGCCAAGACAGGCAGTGCCGTGaacgcgCTGCCGCCTCCTCTGCCCA
CCCTTCCAGAAGAACGAGCACg--AAAAAAACAACCAAACAAAGACGACAACAGACGCGA
AAGAgacAAAATGAAATACAATATCGCCGCTGGGATGGTCCGAcaTCTCCGTTAAACTGT
GCCTCCCGCATCCCgcctcccccgtctATCCGAGATGGAAGCAGGAGGCCCGTACTTTTA
TGTGCCcttttcttTTTTCGTTGCCGCTCTTTCGTATTACgTTGCCTACCAAGCGCCGAC
TCGTCGATGAGCAGTACGTGCcagTATTCTTTGATCTTCGTTTTCGTTTTCAAAGATTCg
TGTACCACGTCGCGCAAGCTCGATAAATGTGTAAATGCGCacatggtcCCCCTCCCCACC
GACGTGATTGCCTGGACACTACTTGCcgtgtaGTCTGCGGGTGGAAGCCGCTGCGTATGC
GCATGTTTGTGTGTGTTTCTACTTGCTCATGCACGTTCTCCCTTTCATGCTCatgAGCAG
CACTTTCTGGGGATCTTTCGGCATCTGTTTCTTC---ACTCCTTCTTGATTTTCTTAGCG
TAGGCCGTTAGCTCTTCcttCTCGGCTCAACTGTTCTTTTCGCCCTCCC-CCCTCTACGC
CTCCCATGGGCACTTAGTGc---------------------GCCCATACTACAGGTGCGC
CTCAGGCTCTCCATCTcCTTCCTTCTTCGCCTTCCCTGCAGCGTCACACCATacaCTTCT
TCGACTTCTTTTCATTGCGTGGATCACCTTC---GGGCATGCGACAGCGTGTCTGCGCCG
TTgtGACCCCTCGAGACTCATCCTGAGAAAAAA-AGACGGAAGGAACGATGtCTTATGGC
ACTCACGGAGTCCAGGAGCAGCTGATGGGagggggGGGGAGTTATACGTCCTCTTCGAGC
ATGCTTTGCCATCTTtcgTGTTTGTTCCGATATACATTTACGTGTGCTCGTTTCTTACgT
TTTCTTCGAGCCTGCGCTTCGTGCAGGGCTCGGGACGCAtaatatttgtacaCACACAGG
GAAAACAGAAAGCGTTACATGAcacACTTGGATGGCATGTGCTTCTCTGCACATGGGTAG
ACGTTCTGGGCAGAACTGGTATGGTGAGCCTTCTCGcCCAGCATAAGCAGTTGCCTCTCA
TCGCAGCGTCGCCTactgttctcCTCGTTCCCGCAACGTTCATCACCCCACTCTCATGAT
GcTTTTCGCCAGCTCTTATTgtcTTTGCCCGCCGTTCTCTTGGGCTCCTTaCTGGGCTCT
CCTCATTGATACCTTTTTTTTCATCTTTGcGGCTGCGTTGCCTGCGGCCGACAGTATGCA
TCTCTCTCTctctctct-------------
>LbrM31_V2.3700
tgcggagctgt---------AGTTATCGCAggtagctgcAAAGCTACCCATGGGAAGGAG
TGCTGGTTCAGTGTATGAGTGTGACGGTATTTATAGGTTgcgagg--------CCGGTAT
TGCTATTTAAGTGCTACGAGCTGCTCGTCGCAGCGAAGTATCCGGccactg----AATGG
CTGGGAAAGGATAGC-TGCGGTTTTAGGAAGAC---AGAGGTCTTTGCGCTTCGATAAGC
TGCCTGGACAGGCCttccg----GTGTGCTCGAGAAGGGCGAAGGGGAAGccGACAAAGC
TCTAATCTGCCGCTTCTTTCATTTTCATGGACGGACAGCACTTCCAAAGCGTCGGGGgac
tggacgtgcgcgcatcatctcatgacaGCAGTGCGTACGGTAGCACGT-GCCTGAGTCTG
CGACAGGATAGCACGCCGACAATGGCCGAGCGGTCGAGGaattttga-------------
------------------------------------------------------------
------------------------------------------------------------
------------------------------------------------------------
------------------------------------------------------------
------------------------------------------------------------
------------------------------------------------------------
------------------------------------------------------------
------------------------------------------------------------
------------------------------------------------------------
------------------------------------------------------------
------------------------------------------------------------
------------------------------------------------------------
------------------------------------------------------------
------------------------------------------------------------
------------------------------------------------------------
------------------------------------------------------------
------------------------------------------------------------
------------------------------------------------------------
------------------------------------------------------------
------------------------------------------------------------
------------------------------------------------------------
------------------------------------------------------------
------------------------------------------------------------
----AGCGTCGAATGCTGCgtagc------------------------------------
------------------------------------------------------------
------------------------------------------------------------
------------------------------
>LinJ31_V3.1470
GGATGCTGCTGTGTTTCCTGTGGGGACTGCTGCTGCCGCTGCTGTCTCCGCGACGGTGGT
GGTGATGGGCGCGGTGCTTGCGTAGGGTGAGGCTGTGGGCGTGAGCTGGCGGTGCAGTGC
TCAGCGGCGCGTCTTCGTGCGCCTCGGCGCCTGTCTTGTGCATTGCGACGTGTGTGCCTT
CTGTTGCCGCCGGCGCCCACGGGGTGCCCTCGGTGTCCCCTGCGGTGCGAGGAGGCGAGA
GGGTGCGC----------------------CTGCAAGAGGCTGCCGGGCGTCACCACGCA
TGCGAGTCCCGCCCTCCCCTCTGTCGTCCTCGTGTCCCGCAGCAGACTCTCGCCTGCCGA
CACGCGACTGCCTCGTGCGCTTCTCCGCACTGGTCTCGCTGGCCCTGTCACCGCTTGCTC
GCTGCTGTG-GCTGCGTGGCCGCTGCTCTCTCCTCACCCTGCTTCTTCCGTTTTCGCGCC
TTGCGGCTGTGCGGGCTTTGCGCCCTGCTGGTCCTCTTTCCTGACTGACGTCTGTCTGAT
GCTTCGGGGGCGGGCCGTTTCCGGTTGCGTGCCGTGCGTGCCGTGCGTGCGGTGGGCCGG
CGCTCTTTTTGTGGTGCGCTGTGCTCGACTCCGCCTCCGCCTCCTCCTCCTCCCTCGTCG
CTGACCTTTTGTGCGAGTGGCTGCGCTTCACCGGCGCCTCGAGGGCATCGCGCTGCGCGC
TGCCGTGTGCACTTGCTGGCGTGTGCGAGGCGGGACGCGGGGCGGCACACGAGAGCCGGG
GAGGGCGTGGGGGTGGATTGTGGGGTTCTGCTCGCGTGCGCCTTGTGCCTATTCGCTCAC
TCCCTCTGCTCTTCTCCGTCCTTG---TCAGGATGCCCTGTGCTTCCTCTGCCGAAGTGC
GCTCTCTCGTTGCCAAGCTGCTACCGACGCGTTTCTGTGCTCTGTGCTTGCTCAGCGCGC
GTACGCTCCGACGAGGCCCTTGGCCCGCCGGGACGTGCCCTGCCATTCTCTGTAGGCCTC
GATCGCCGTGGCGAGCGCACGCGGCTGTGCTTCGCCGTTTGCGGCGCGGGTGCTGTTCTC
TCACTTGTCGTCCCCGGCTCCTACATGTGGCCTCTGCTGTGCGACTGCAGGTGGTGGCAT
ACATTTTTGTGCTGATGTGAGGTGGGGGCGGTGTGAATGGCGAAAGGGCGACGCGCGTGG
GAGAGGAGGGGGCTGTGGGCGCCGTTATGAGGTCGTGCACTTCAGCTCACGAGACGGGCC
GGGGATCGAGGGGAGGGCAAGGAGGAAGGGAAGGGTGCAATATCCGGGCGATGCGCCGTC
GCGGTTGCGACCGGCTGTCTCTTGTGC------TGTGCGTGTTTTGCGTCTCTCTTTTTA
TTGCTTTTGTTTGTATCGCGTGCTGGCGTCCGTGCGCGGGCACTCATCGCACTGCTGCTC
GCCATCT---CTGTGCGTTGACCGCGCTGTCGTCCTCCTCTCACGAGCGGAGGCAACTTG
TTTCGCTTTTCCTTTTCATTGTTCGTGTTTCCATTGCACGAGTGCTGTGGTGCCCGGTCG
TGGTTTGTGCCGTCCGCCATATGCTCGACAGGGGGTTCTCTCGGTGAGGGTGCCCCTTTC
TCCATTTC-GAGGTGTTCCTCTCTCTTTTCTTTCTTACAGTTTTTATTACTTGGCTTGGC
TGATGCCGTTCATTTTTTGTTTCTCATTCTCTCAGTCTAACTCCGTCCATCAAAGGCTCT
TTCATTCTCTGGTGCATT--------------GTTTGCTGCGTTGTGTCTGCTGATCCGA
TGCCTCTGTCGCTCTCTGCCTCCGGAAGCCTCAGAGCGACATGGAATCGCGTACGGAGCG
CGCTTGCTGTAGCGGAAAGGCGATGAGGCGGGGATGTGCTTGTGACGGCGCCGGCGCAGC
AGAGCGGATGACGCCTGTAAATGCAAAGGAGAAACGCAACGCTGCAGACAGGGGAGAGGG
GCAGCCGTTTACTGTACGACGTGGTGGAAGCCGCGCGTCACTGGTCTTGTGCTGTGCACT
CGGGTGACGC--------------------------------------------------
-----------------------------------------------------------
>LmjF31.1440
------------------------------------------------------------
-------------------------GGTGAGGCTGTGGGCGTGAGATGGCGGTGCGGTGC
TCAGCGGCGCCTCTTCGTGCGCCTCGGTGCCCGTCTTGTGCGTTGCGACGTGTGTGCCTT
CTGTTGACGCCGGCGCCA--------------------CCTGCGGTGCGAGGAGGCGAGG
GGGTGCGCGCGCGTGAGCTCGCGTGTGCGCCTACAAGAGGCTGCCGGACGCCACCACGCA
TGCGAGTCCCGCCCTCCCCTCCGTCGTCCTCGTTTCCCGCAGCAGACTCTCGCCTGCCGA
CACGCGACTGCCTTGTGTGCTTCTCCGCGCTGGTCTCGCTGGCCCTGTCACCGCTTGTTT
GCTGTTGTGGGCTGCGTGGCCGCTGCTGTCTCCTCGTCCTGCTTCTTGGGTTTTCGCGTC
TTGCGGCTGTGCGGGCTTTGCGCCCCGCCGGCCCTCTTTCCTGACTGATGTCCGTCTGAT
GCTTCGGGA---------------------------CGTGCCGTTCGTGCGGTGGGCCGG
CGCCCTTTTTGTGGTGCGCTGTGCTCGACTCTGCCTCCGCCTCC------TCCATCGTCG
CTGACATTTTGTGCGGGGGGCTGCGCTTCACCGGCGCCTCGAGGGCATCGCGCTACGCGC
TGCCGTGTGCACTTGCTGGCGCGTGCGAGGCGGCGCGCGGGGCGGCACACGAGAGCCGGG
GAGGGCGTGGGGGCGGATTGTGGGGTGCTGTTCGCGTGCGCCTGCCGCCTATCCGCTCAC
TTCCTCTGCTCTTCGCCGTCCGTCTGCTCAGGATGCTCTGCGCTTTCGCTCCCGAAGCGC
GATTTCTCGTTGCCAAGCTGTCACCGACACGTTTCTGTGCTCTGTGCTTGCTCAGCGCGC
GTACGCTCCGACGAGGCCCTTGGGCCGCCTGGACGTGCTCTGCCATTCTCTGTAGGCCTC
GATCGCTGTGGCGAGCGCACGCGGCTGTTCTTTGCCGTTTGCGGCGCGGGTGCTGTTCTC
TCACTTGTCGCCCCCGGCTCCGACATGTAGCCTCTGCTGTGCGACTGCAGGTGGTGGCGT
ACATTTTTGTGCTGGTGTGAGGTAGTGGCGGCGTGAATGGCGAAAGGGCGACGCGCGTGT
GAGAGGAGGGGGCTGTGGGCGCCGTTATGAGGCCGAGTACTTCAGCTCACGAGACGGGCC
GGGGAGCGAGGAGAGGGCAAGGAGGAAGGGAAGGGTGCAATATCCGGGCGGTGCGCCGTC
GCGGTTGCGACCGGCTGTCTCTTTTGTCGTGTGTGTGTGTGTCTTGCGTCTCTCTTGTC-
--GCTTTTGTCTGTATCGCGTGCTGGCGTCCGTGCGCGGGCACTCATCGCACTGCTGCTC
GCCATCTTCTCTGTGCGCTAGCCGCGCTGCCGTCCTCCTCTCAGG-GCGGAGACAACTTG
TTTCGCTTTTCCTTTTCATTGTTCGTGCTTCCATTGCACGAGTGCTGTGGTGCCCGGTCG
TGGTTTGTGCGGCCCGCCATGTGCTCGACGGGGGGCTCTCTCTTTGAGGGTGTCCCTTTC
TCCATTTTTGAGGTGTTCCTCTCTCTTTTCTTTCGCACCATTTTCATTCCCCGGCTCGAC
TGATGCCGCTCATTTTTC-----------------TCTCCCTCCCTCATGTCATAACTCC
CTCATTCTCGCCAACTTTTTCTTTTGTTTGCAGTTTGTTGCGTTCTGTCCGCTGATCCGA
CGCCTCTGTCTCTCTCTGCCTCCGGGAGCCTCAGAGCGACACGGAATCGCGTATGGAGGG
CGCTTGCTGTAGCGGAAAGGCGATGAGGCGGGGGTGTGCTTGTGACGGCGCCGGCGCAGC
AGAGCGGATGACGCCTGTAAACGCAAAGGAGAAACGCAACGCTGCAGACAGGGGAGAGGG
GCAGCCGTTTACTGTGCGACGTGGTGGAAGCCGTGCGTCACTGCTCTTGTGCTGTGCACT
GGAGTGACGCCGACGGCGCACCTGTGCTCCTCCCTCCCCATTGGGCTCACTCGCGTATGC
CTTGTCTGTGTGTCTGCTTTCAGGACTTCCGCCTGACTCCGTGGCGTCTTCTGTTGCCT
