# Supplementary material for: The promastigote surface antigen gene family of the Leishmania parasite: differential evolution by positive selection and recombination
Source: BMC Evol Biol. 2008 Oct 24;8:292. doi: 10.1186/1471-2148-8-292 (PMC2584048; doi:10.1186/1471-2148-8-292)
Supplement: Additional file 12 — Alignment of 3' intergenic region of PSA genes from clade 12 (L. infantum and L. major). [file 1471-2148-8-292-S12.txt]

>LinJ12_v4.0666
------------------------------------------------------------
------------------------------------------------------------
------------------------------------------------------------
------------------------------------------------------------
------------------------------------------------------------
----GGATGCCGCTACTGTCACGCGCAGGCGGCGGCACCCGCTGCGTGGCACACGA----
C--------TGCGTGCTTGCGTGCAGCACCGCGCCCTGCATTGGCGTGCGTGTGCGCGTC
TGTGTGTGCATGGCTGCTGACGGTGCCTTTCGTCCTGCCTCTCGCTGCCTCTGCCTCTCT
CCGCGTGTGAATGCTGTGGGCTGTGTTTGGGGCTCTCGTGCGGCGCTGCTGT--------
------------------------------------------------------------
------------------------------------------------------------
------------------------------------------------------------
------------------------------------------------------------
------------------------------------------------------------
------------------------------------------------------------
------------------------------------------------------------
---------------ACGGCTGCTGCT---------------------------------
------------------------------------------------------------
------------------------------------------------------------
------------------------------------------------------------
------------------------------------------------------------
------------------------------------------------------------
------------------------------------------------------------
------------------------------------------------------------
------------------------------------------------------------
------------------------------------------------------------
------------------------------------------------------------
------------------------------------------------------------
------------------------------------------------------------
------------------------------------------------------------
------------------------------------------------------------
------------------------------------------------------------
------------------------------------------------------------
------------------------------------------------------------
------------------------------------------------------------
-----------------------------------------------------------T
CTT-CTCCACCCTCCTCTCTCGCATGCCGGCGAGGGAGGGGTGGCACGTGCGCGTGTGCC
GCTGCGCTTGCGAGTGCGTCTGTGCGTGGGCCCTCACCACGTGCTCCGGTCACGCCTTtT
CGGCTGGCCACTCGCGGCGCTGAGGGCGGTGTGCCCCTCCCC-CGAGCGCCGTCGCACTC
TCTTCCACGCGCCTGCGCGGGCTTCTTCGTGTG-CTGTGCTCAGCCGTGCGCTCTCACCT
CTTTCCCTTTTCATTCGCTTGTCTTCTCTCTTCTCCCC------CCGCACTGCGGTCTCC
CCTCCTCTGCCGTGCGGTGCGCAGGCGGGTGACTTGCCGTTGCGTCT-CCCCCTTTCGTG
GAGCGCTGAGCCGATCCCCCTTCGGCCTCCCTCCTCCCTCCTCCCGTGTGGGTCCTGTCT
GTTGTACATC--GTCGGACCGTCTCTGAGCAT-CGCCTCTC-------CGCCTCGT-CCG
CAGAGCCGCGCTCGCCTGTGCCGCCTCTCGGACTTTATCCTTACTG----TGTATTCTCA
CG-GTGCGTCTCC--GTGTG--TGTGTGTGTG----C---CACGCACCGCTTCTTCCATG
TGTGTCCTTGCTTGCTCTCGTCTgcCCCCCCTCCCTCTGCCTCACACATTCCGTGCGTGT
GTGCATCACCGTTGGGCGGCGACATCGGTGCCCGTCC---CTGCCACCCTCTACTCCCTC
ATTC---TCTTG---CCACTTCGTGGGC--------------------------------
------------------------------------------------------------
---------------------------------------------------------GGT
GCGTGC------------------------------------------------------
------------------------------------------------------------
----------------ATGCATGG------ATGTATA--TAC----------ACGC----
------------------------------ATAGAGGGGTGGGGACGCGTGCGTGTGTGC
GCGTACACACGCATGTGTGTCG---GTGCACCACTATATATATAT---------------
--------GTGTGTGCGTGTACGCCGACAGACAGGTGTGTGGGTGCGCATGTACATGTAG
ACATGCGTATCGATGTATATAGCCAACCGCGTGCCGTGTGTAGGCGTGTGTGCGTGTATA
TC----------------------------------------------------------
-----------------------------------------------AGTGTGTGCCGGC
A--CGTGTGTCGCGCCACGCTCTCTTGCCCGCCTCCCCTGTGCCTGTCACTCGCTCTGGG
CGCGCTGGCGGCGGGCGCCGGGTGGTGGCCGCGCGGAAAGTGGGCGGCGGCCCTTCCCTA
TTTCTGTCTTTCGCTATTTCTCTGTTT--------CCTACTCGCGTGAACAAACGAAAGC
TGCTCGGCCCCGTGGCCCCGACCCGCGCCGTGGGAGGGGGAAATGCGTTGTGGTAACGCC
GATGACGATGGGCGTTGTGGCGAGGACCGTGCGCGGAGGCTGTCGCGACGGTGGCGTGCA
GCGCGGGCCTCTGGACATGCGTGCGTGCCGTCTCTCCCCACCGTTGCTCCTCTCCCTGCC
TGCCCAGACATCATCTCTCTCTGCCTGCCCTCCCCCTCCGCCGCGCCTGAGCCCTGTGCA
CTGCCTGCCCGGCTGCGTGCGTGTGCGTGTCTCCGTCTGTGCCCGGGGCACCACTCATTC
ACAGGGAGGACAGCACCGCCGCCCGCACTGCGCCTGCTGCCACATGCGCCCGTGGCGCCT
GCGAGCATGCGCGCACACGGACGGCGAGG-GGAGACGCGACAGCACCCATCGGTGGAGCT
GCGCCCTGTGCTGTGAAGCTCTTGTTTCAGTGCCCTCCCTGCCGTGCCGCCGCAACCGCG
CCGCGACGACGGCTGCCACGCTACCGCGGAGGACGG
>LinJ12_v4.0663
GGA---------------------------------------------------------
------------------------------------------------------------
------------------------------------------------------------
------------------------------------------------------------
------------------------------------------------------------
------------------------------------------------------------
------------------------------------------------------------
------------------------------------------------------------
-------------------------------------------TGCCGCTGCTGTCTCGG
TGTCGCTCCTCTGCCCTGACTCTCTCTCCCGCCCGCGTGTGTGCCTGTGGGCTGATGG-G
GGCGGAGCGCGGGTGTGTGTGGAGCGGGGCAG---CCGCTACAGAGAGGGGGAGGGnnnn
nnnnnnnnnnnnnnnnnnnnnnnnnnnnnnnnnnnnnnnnnnnnnnnnnnnnnnnnnnnn
nnnnnnnnnnnnnnnnnnnnnnnnnnnnnnnnnnnn------------------------
------------------------------------------------------------
------------------------------------------------------------
------------------------------------------------------------
------------------------------------------------------------
------------------------------------------------------------
------------------------------------------------------------
------------------------------------------------------------
------------------------------------------------------------
------------------------------------------------------------
------------------------------------------------------------
------------------------------------------------------------
------------------------------------------------------------
------------------------------------------------------------
------------------------------------------------------------
------------------------------------------------------------
------------------------------------------------------------
------------------------------------------------------------
------------------------------------------------------------
------------------------------------------------------------
------------------------------------------------------------
------------------------------------------------------------
------------------------------------------------------------
----CGCTGTGCGTACGCAGCGGGTGAGCAGGCCCGTGCTCTCCCCTGCACCTTGCCCCT
CTC-CCCCACCCTCCTCTCTCGCATGCCGGCGAGGGAGGGGTGGCACGTGCGCGTGTGCC
GCTGCGCTTGCGAGTGCGTCTGTGCGTGGGCCCTCACCACGTGCTCCGGTCACGCCTTCT
CGGCTGGCCACTCGCGGCGCTGAGGGCGGTGTGCCCCTCCCC-CGAGCGCCGTCGCACTC
TCTTCCGCGCGCCTGCGCGGGCTTCTTCGTGCG-CTGTGCTCAGCCGTGCGCTCTCACCT
CTTTCCCTTTTCATTCGCTTGTCTTCTCTCTTCTCCCC------CCGCACTGCGGTCTCC
CCTCCTCTGCCGTGCGGTGCGCAGGCGGGTGACTTGCCGTTGCGTCT-CCCCCTTTCGTG
GAGCGCTGAGCCGATCCCCCTTCGGCCTCCCTCCTCCCTCCTCCCGTGTGGGTCCTGTCT
GTTGTACATC--GTCGGACCGTCTCTGAGCAT-CGCCTCTC-------CGCCTCGT-CCG
CAGAGCCGCGCTCGCCTGTGCCGCCTCTCGGACTTTATCCTTACTGTGATTGTATTCTCA
CG-GTGCGTCTCC--GTGTG--TGTGTGTG------C---CACGCACCGCCTCTTCCATG
TGTGTCCTTGCTTGCTCTCGTCTG-CCCCCCTCCCTCTGCCTCACACATTCCGTGCGTGT
GTGCATCACCGTTGGGCGGCGACATCGGTGCCCGTCC---CTGCCACCCTCTCCTCCCTC
ATTCGCATCTTG---CCACATCGTGGGC--------------------------------
------------------------------------------------------------
---------------------------------------------------------GGT
GCGTGC------------------------------------------------------
------------------------------------------------------------
----------------ATGCATGG------ATGTATA--TAC----------ACGC----
------------------------------ACAGAGGGGTGGGGACGCGTGCATGTGTGC
GCGTACACACGCATGTGTGTCG---GTGCACCACTATATATA--T---------------
--------GTGTGTGCGTGTACGCCGACAGACAGGTGTGTGGGTGCGCATGTACATGTAG
ACATGCGTATCGATGTATATAGCCAACCGCGTGCCGTGTGTAGGCGTGTGTGCGTGTATA
TC----------------------------------------------------------
-----------------------------------------------AGTGTTTGCCGGC
A--CGTGTGTCGCGCCACGCTCTCTTGCCCGCCTCCCCTGTGCCTGTCACTCGCTCTGGG
CGCGCTGGCGGCGGGCGCCGGGTGGTGGCCGCGCGGAAGGTGGGCGGCGGCCCTTCCCTA
TTTCTGTCTTTCGCTATTTCTCTGTTT--------CCTACTCGCGTGCACAAACGAAAGC
TGCTCGGCCCCGTGGCCCCGACCCACGCCGTGGGAGGGGGAAATGTGTTGTGGTAACGCC
GATGACGATGGGCGTTGTGGCGAGGACCGTGCGCGGAGGCTGCCGCGACGGTGGCGTGCA
GCGCGGGCCTCTGGACATGCGTGCGTGCCGTCTCTCCCCACCGTTGCTCCTCTCCCTGCC
TGCCCAGACATCATCTCTCTCTGCCTGCCCTCCCCCTCCGCCGCGCCTGAGCCCTGCGCA
CTGCCTGCCCGGCTGCGTGCGTGTGCGTGTCTCCGTCTGTGCCCGGGGCACCACTCATTC
ACAGGGAGGACAGCACCGCCGCCCGCACTGCGCCTGCTGCCACA----------------
-----------------------------------------------------------T
GCGCCCTGTGCTGTGAAGCTCTTGTTTCAGTGCCCTCCCTGCCGTGCCGCCGCAACCGCG
CCGCGACGACGGCTGCCACGCTACCGCGGAGGACGG
>LinJ12_v4.0665
------------------------------------------------------------
------------------------------------------------------------
------------------------------------------------------------
------------------------------------------------------------
------------------------------------------------------------
----GGATGCCGCTGCTGTCGCGCGCAGGCGGCGGCACCCGCTGCGTGGCACACGACTG-
-----------CGTGCTTGCGTGCAGCACCGCGCCCTGCATTGGCGTGCGTGTGCGCGTC
TGTGTGTGCATGGCTGCTGACGGTGCCTTTCGTCCTGCCTCTCGCTGCCTCTGCCTCTCT
CCGCGTGTGAATGCTGTGGGCTGTGTTTGGGGCTCTCGTGCGGCGCTGCTGT--------
------------------------------------------------------------
------------------------------------------------------------
------------------------------------------------------------
------------------------------------------------------------
------------------------------------------------------------
------------------------------------------------------------
------------------------------------------------------------
---------------ACGGCTGCTGCT---------------------------------
------------------------------------------------------------
------------------------------------------------------------
------------------------------------------------------------
------------------------------------------------------------
------------------------------------------------------------
------------------------------------------------------------
------------------------------------------------------------
------------------------------------------------------------
------------------------------------------------------------
------------------------------------------------------------
------------------------------------------------------------
------------------------------------------------------------
------------------------------------------------------------
------------------------------------------------------------
------------------------------------------------------------
------------------------------------------------------------
------------------------------------------------------------
------------------------------------------------------------
-----------------------------------------------------------T
CTT-CTCCACCCTCCTCTCTCGCATGCCGGCGAGGGAGGGGTGGCACGTGCGCGTGTGCC
GCTGCGCTTGCGAGTGCGTCTGTGtGTGGGCCTTCACCACGTGCTACGGTCACGCCTTCT
CGGCTGGCCACTCGCGGCGCTGAGGGCGGTGTGCCCTTCCCCtCGAGCGCCGTCGCACTC
TCTTCCGCGCGCCTGCGCGGGCTTCTTCGTGCG-CTGTGCTCAGCCGTGCGCTCTCACCT
CTTTCCCTTTTCATTCGCTTGTCTTCTCTCTTCTCCCC------CCGCACTGCGGTCTCC
CCTCCTCTGCCGTGCGGTGCGCAGGCGGGTGACTTGCCGTTGCGTCT-CCCCCTTTCGTG
GAGCGCTGAGCCGATCCCCCTTCGGCCTCCCTCCTCCCTCCTCCCGTG--GGTCCTGTCT
GTTGTACATC--GTCGGACCGTCTCTTCGTGT-TGCCTCTC-------CGCACCTT-CCG
CAAATCTGCGCTCGCCTGTGCCGCCTCTCGGACTTTATCCTTACTGTGATTGTATTCTCA
CG-GTGCGTCTCC--GTGTG--TGTGTGTG------C---CACGCACCGCTTCTTCCATG
TGTGTCCTTGCTTGCTCTCGTCTG-CCCCCCCCCCTCTGCCTCACACATTCCGTGCGTGT
GTGCATCACCGTTGGGCGGCGACATCGGTGCCCGTCC---CTGCCACCCTCTACTCCCTC
ATTC---TCTTG---CCACTTCGTGGGC--------------------------------
------------------------------------------------------------
---------------------------------------------------------GGT
GCGTGC------------------------------------------------------
------------------------------------------------------------
----------------ATGCATGG------ATGTATA--TAC----------ACGC----
------------------------------ATAGAGGGGTGGGGACGCGTGCGTGTGTGC
GCGTACACACGCATGTGTGTCG---GTGCACCACTATATATATAT---------------
--------GTGTGTGCGTGTACGCCGACAGACAGGTGTGTGGGTGCGCATGTACATGTAG
ACATGCGTATCGATGTATATAGCCAACCGCGTGCCGTGTGTAGGCGTGTGTGCGTGTATA
TC----------------------------------------------------------
-----------------------------------------------AGTGTGTGCCGGC
A--CGTGTGTCGCGCCACGCTCTCTTGCCCGCCTCCCCTGTGCCTGTCACTCGCTCTGGG
CGCGCTGGCGGCGGGCGCCGGGTGGTGGCCGCGCGGAAGGTGGGCGGCGGCCCTTCCCTA
TTTCTGTCTTTCGCTATTTCTCTGTTT--------CCTACTCGCGTGAACAAACGAAAGC
TGCTCGGCCCCGTGGCCCCGACCCGCGCCGTGGGAGGGGGAAATGTGTTGTGGTAACGCC
GATGACGATGGGCGTTGTGGCGAGGACCGTGCGCGGAGGCTGCCGCGACGGTGGCGTGCA
GCGCGGGCCTCTGGACATGCGTGCGTGCCGTCTCTCCCCACCGTTGCTCCTCTCCCTGCC
TGCCCAGACATCATCTCTCTCTGCCTGCCCTCCCCCTCCGCCGCGCCTGAGCCCTGTGCA
CTGCCTGCCCGGCTGCGTGCATGTGCGTGTCTCCGCCTGTGCCCGGGGCACCACTCATTC
ATAGGGAGGACAGCACCG------------------------------------------
------------------------------------------------ATATGTCGAGCT
GCGCCCTGTGCTGTGAAGCTGTTGTTTCAGTGCCCTCCCTGCCGTGCCGCCGCAACCGCG
CCGCGACGACGGCTGCCACGCTACCGCGGAGGACGG
>LinJ12_v4.0668
GGA---------------------------------------------------------
------------------------------------------------------------
------------------------------------------------------------
------------------------------------------------------------
------------------------------------------------------------
------------------------------------------------------------
------------------------------------------------------------
------------------------------------------------------------
-------------------------------------------TGCCGCTGCTGTCTCGG
TGTCGCTCCTCTGCCCTGACTGTCTCTCCCGCCCGCGTGTGTGCCTGTGGGCTGATGG-G
GGCGGAGCGCGGGTGTGTGTGGAGCGGGGCAG---CCGCTGGAGAGAGGGGGAGGG--CG
cgATAGCCGAGGTGCAAGGGCCGCGGTGTTTGTGCGGCCATGTGCGGGTGTGCGGCACAC
GGG-CGCTGCGTGCATCG-GCTTTGGACCGACAGCCCGCACCCCCTTCCgTCGCCTCCAC
TT----------------------------------------------------------
------------------------------------------------------------
------------------------------------CTCCCTCGCTCCCTCGTTGCACGT
GAGAGTCGCGCACCCATGGCTGCTGCGGCGCACACGCAAGGCAGCGTGTATTGTGTCTCG
GTGCGACCTCTTCATCGTGGCCCCGCTCTGCGACACCTTGTTGCCCGGGCACTCCGGCGG
CGTGCGCTCTGTCCCCCTCTCCTGtcACGTGTCGTGATGCGCTGCTGCGCTGAGGATGCG
TACACACGGCCTGCCAGCACGGCTGCTGCACGAGCCGCAGC---AATGGCGTACAGCAGG
GTGTGGGCGTCGGGCGCAGTGCTGGTCTGGTGAGGCGGACCCCTCTTATCTGTGGTGCCT
CTGCtgcctccccTCCCCCTCGGCACGACGCCCTCGCTGCCCTCTCACCCCCGgCTGCTA
CAGGAGAGACCGACGCCCACGCGCGGACGCAGACacACACCATCGTGCACCGTTCGCGCT
TTCCCCCGCTGTCGCGCCGGCACGGATGCACGGAGACGCGGGGGCGTGCGCAcgtatGTG
CGTGTGTGCGTGCCGGCTGTTGTCTGTCGCTCTCTCTCtgcgaccagcactcggcaccca
cg----------------------------------------------------------
------------------------------------------------------------
------------------------------------------------------------
------------------------------------------------------------
------------------------------------------------------------
------------------------------------------------------------
------------------------------------------------------------
------------------------------------------------------------
------------------------------------------------------------
------------------------------------------------------------
------------------------------------------------------------
------------------------------------------------------------
------------------------------------------------------------
------------------------------------------------------------
------------------------------------------------------------
------------------------------------------------------------
------------------------------------------------------------
------------------------------------------------------------
------------------------------------------------------------
------------------------------------------------------------
------------------------------------------------------------
------------------------------------------------------------
------------------------------------------------------------
------------------------------------------------------------
------------------------------------------------------------
------------------------------------------------------------
------------------------------------------------------------
------------------------------------------------------------
------------------------------------------------------------
------------------------------------------------------------
------------------------------------------------------------
------------------------------------------------------------
------------------------------------------------------------
------------------------------------------------------------
------------------------------------------------------------
------------------------------------------------------------
------------------------------------------------------------
------------------------------------------------------------
------------------------------------------------------------
------------------------------------------------------------
------------------------------------------------------------
------------------------------------------------------------
------------------------------------------------------------
------------------------------------------------------------
------------------------------------------------------------
------------------------------------------------------------
------------------------------------
>LinJ12_v4.0671
tgcgccgccgacagcacccccctccACGACCACCACTGAGGCACCGTCTGAACCCACCAC
CTCTgcgACCCCACGAGACACGCCTACTCCTGCCCCCgAGACGGAGTGCGAGGTGGATGG
GTGTGAGGTGTGCGAGagtGACTCCGCTGCGAGGTGCGCCAGGTGCGGTGAGGGCTGCTT
CCTGACGGACGAGAGGACGTGCCTGGTGTACTGCGATGGCGGCGTTGCGGCCGTGTCGAG
CGGAGCGGCTGCTGCCGCTGCTGTGTGCGTGGTGGTGCTGctgAGCGTGGGGCTGGCGGC
GTGAGGATGCCGCTGCTGTTGCGCACAGGCGGCGGCCCTCGCTGCGTGGCACACGACTGC
GtgcgtgctTGCGTGCTTGCGTGCAGCACCGCGCCCTGCATTGGCGTGCG------CGTC
TCTGTGTGCATGACTGCTGGCGGTGCCCTCCCTCCTGCCTCTCGCTGCCTCTTCGTCTCT
CCGCGTGTGGATGCTGTGGGCTGTGTGTGAGGCTCTCGTGCGGCACTGCTGCTCTCGCGG
TGTCGCTCCTCTGCCCTGACTCTCTCTCTCGCCCGCGTGTGTGCCTGTGGGCTGATGG-G
GGCGGAGCGCGGGTGTGTGTGGAGCGGGGCAG---CCGCTGGAGAGAGGGTGAGGGggCG
--GTAGCCGAGGTGCAAGGGCCGCGGTGTTTGTGCGGCCATGTGCGGGTGTGCGGCACAC
GCGGCGCTGCGTGCATCG-GCTTTGGACCGACAGCCCGCACCCCCTCCG-TCGCCTCCAC
TTCTCCCCTCGAGCACGCGATGGCGGCACTGGCGCCCCTTGCTCTGCTGTGCACTCGTGC
GCCCGCCCCGCCGCTTCTTTTCCGTTTGTGTTGTGTTctct---CTCCTCCCT--CTCGT
TGATGTACGTCTGCGCGTGTGGCTG-----------------------------------
------------------------------------------------------------
------------------------------------------------------------
------------------------------------------------------------
------------------------------------------------------------
------------------------------------------------------------
------------------------------------------------------------
------------------------------------------------------------
------------------------------------------------------------
------------------------------------------------------------
------------------------------------------------------------
------------------------------------------------------------
------------------------------------------------------------
------------------------------------------------------------
-----------------------------------------------------------T
GCTGGCACGCCTTGCCGCGCCCCTTGCGCCGCTGCCATCGGCGGCTTCGTCGCTGACGCT
GCCGCTCGCACGCGTGCTCGGGtCGTCTGTGCAGCAGCGGTGGTGTGCCGGAGTCGGCGG
CACGCCGTCGAACCCTGATTGGCGCCTCCGCGAGGTGCGACGGGGAAGCTGGGGGATG-G
GGAGGGCGTGGGTGCCCTCGTGcgcggCATGCGGGGATGCGCGTGCGGCGGCGCTCTACT
GCGCTGaGTAGTGAGGCTCGGTGCACGCGGCGCGATGGCACGCAgCCTCGCTACCGGGCC
ACCCCGCTGTGCGTACGCAGCGGGTGAGCAGGCCCGTGCTCTCCCCTGCAGCTTGCCCCT
CTC-CCCCACCCTCCTCTCTCTCATGCCGGCGAGGGAGGGGTGGCACGTGCGCGTGTGCC
GCTGCGCTTGCGAGTGCGTCTGTGCGTGGGCCCTCACCACGTGCTCCGGTCACGCCTTTT
CGGCTGGCCACTCGCGGCGCTGAGGGCGGTGTGCCCCTCCCCCGAGCGC-CGTCGCACTC
TCTTCCGCGCGCCTGCGCGGGCTTCTTCGTGCG-CTGTGCTCAGCCGTGCGCTCTCACCT
CTTTCCCTTTTCATTCGCTTGTCTTCTCTCTTCTCCCC------CCGCACTGCGGTCTCC
CCTCCTCTGCCGTGCGGTGCGCAGGCGGGTGACTTGCCGTTGCGTCT-CCCCCTTTCGTG
GAGCGCTGAGCCGATCCCCCTTCGGCCTCCCTCCTCCCTCCTCCCGTGTGGGTCCTGTCT
GTTGTACATC--GTCGGACCGTCTCTTCGTAT-TGCTTCCC-------CGCCCCTT-CCG
CAAATCTGCGCTCGCGTGTGCCGCCTCCCGGACTTGAGCCTTACTGTGATTGTATTCTCA
CG-GTGCGTCTCC--GTGTGCG--TGTGTG------------------------------
------------------------------------------------------------
---CATCACCGTTGGGCGGCGACATCGCTGCCCCTCC---CTGCCACCCTCTCCTCCCTC
ATTCGCATCTgga---ACTTTCGTGGGC--------------------------------
------------------------------------------------------------
---------------------------------------------------------GGC
GCATGC------------------------------------------------------
------------------------------------------------------------
----------------GTGCATt-------------------------------------
------------------------------------------------------------
------------------------------TGGATGTGTGTGTAA---------------
--------GTGTTTGGGTGTA---------------------------------------
------------------------------------------------------------
TGTATAT-GCGtgtgtgttgaagtagctgtgtataagcaagggcATGTGTCTGTGCATGC
ATATA--------AATATGTTTATGTGT-----AGTGTGTGCCGGCACGTGTG-------
---------TCGCGCCACGCTCTCTTGCCCGCCTCCCCTGTGCCTGTCACTCGCTCTGGG
CGCGCTGGCGGCGGGCGCCGGGTGGTGGCCGCGCGGaAGGTGGGCGGCGGCCCTTCCCTA
TTTCTGTCTTTCGCTATTTCTCTGTTT--------CCTACTCGCGTGAACAAACGAAAGC
TGCTCGGCCCCGTGGCCCCGACCCGCGCCGTGGGAGGGGGAAATGTGTTGTGGTAACGCC
GATGACGATGGGCGTTGTGGCGAGGACCGTGCGCGGAGGCTGCCGCGACGGTGGCGTGCA
GCGCGGGCCTCTGGACATGCGTGCGTGCCGTCTCTCCCCACCGTTGCTCCTCTCCCTGCC
TGCCCAGACATCATCTCTCTCTGCCTGCCCTCCCCCTCCGCCGCGCCTGAGCCCTGTGCA
CTGCCTGCCCGGCTGCGTGCGTGTGCGTGTCTCCGTCTGTGCCCGGGGCACCACTCATTC
ACAGGGAGGACAGCACCGCCGCCCGCACTGCGCCTGCTGCCACA----------------
-----------------------------------------------------------T
GCGCCCTGTGCTGTGAAGCTGTTGTTTCAGTGCCCTCCCTGCCGTGCCGCCGCAACCGCG
CCGCGACGACGGCTGTCACGCTACCGCGGAGGACGG
>LinJ12_V3.0690
------------------------------------------------------------
------------------------------------------------------------
------------------------------------------------------------
------------------------------------------------------------
------------------------------------------------------------
----GGATGCCGCTGCTGTCACGCGCAGGCGGCGGCACCCGCTGCGTGGCACACGGCTGC
G--------TGCGTGCCTGTGGGCTG----------------------------------
------------------------------------------------------------
------------------------------------------------------------
------------------------------------------------------atgg-g
ggcggagcgcgggtgtgtgtggagcggggcag---ccgctggagagagggtgaggg--cg
--atagcggaggcgcaagggccgcggtgtttgtgcggccatgtgcggc-gtgcggcacac
-gggcgctgcgtgcatcg-gctttggaccgacagcccgcacccccttccgtcgcctccac
tt----------------------------------------------------------
------------------------------------------------------------
------------------------------------ctccctcgctccctcgttgcacgt
gagagtcgcgcacccatggctgctgcggcgcacacgcaaggcagcgtgtattgtgtctcg
gtgcgacctcttcatcgtggccccgctctgcgacaccttgttgcccgggcactccggcgg
cgtgcgctctgtccccctctcctgtcacgtgtcgtgatgcgctgctgcgctgaggatgcg
tacacacggcctgccagcacggctgctgcacgagccgcagca---atggcgtacagcagg
gtgtgggcgtcgggcgcagtgctggtctggtgaggcggacccctcttatctgtggtgcct
ctgctgcctcccctccccctcggcacgacgccctcgctgccctctcacccccggctgcta
caggagagaccgacgcccacgcgcggacgcagacacacaccatcgtgcaccgttcgcgct
ttcccccgctgtcgcgccggcacggatgcacggagacGCGGGGGCGTGCGCACGTATGTG
CGTGTGTGCGTGCCGGCTGttgtctgtcgctCTCTCTCTGCGaccagcactcggcaccca
cgccgatggaatgtgtgcgcggcggtggaggctcgccttgggccgcgggtgcggacgtcc
gccactgGCTGTCTGCGGTGCGGGCTGCTGTGCTGCAGCGCctcgaggcccccctctccc
gccagggcgagcgagcgagcctctgctgccgtgtgggcgacgcacgcatgcaccgt-ccg
ggcctcttcaacgggcttcgatagcggtgctgtgttttggccgtgtgggcgggtgctgcg
gaggcg---------------------------------------cctggcgtgg-ctgt
gctggcacgccttgccgcgccccttgcgccgctgccatcggcggcttcgtcgctgacgct
gccgctcgcacgcgtgctcgggccgtctgtgcagcagcggtggtgtgccggagtcggcgg
cacgccgtcgaaccctgattggcgcctccgcgaggtgcgacggggaagctgggggat-gg
ggagggcgtgggtgccctcgtgcgcggcatgcggggagGCGCGTGCGGCGGCGCTCTACT
GCGCTGAGTagtgaggctcggtgcacgcggcgcgatggcacgcagcctcgctaccgggcc
accccgctgtgcgtacgcagcgggtgagcaggcccgtgctctcccctgcaccttgcccCT
CTC-CCCCACCCTCCTCTCTCTCATGCCGGCGAGGGAGGGGTGGCACGTGCGCGTGTGCC
GCTGCGCTTGCGAGTGCGTCTGTGCGTGGGCCCTCACCACGTGCTCCGGTCACGCCTTCT
CGGCTGGCCACTGGCGGCGCTGAGGGCGGTGTGCCCCTCCCCCGAGCGC-CGTCGCACTC
TCTTCCACGCGCCTGCGCGGGCTTCTTCGTGTG-CTGTGCTCAGCCGTGCGCTCTCACCT
CTTTCCCTTTTCATTCGCTTGTCTTCTCTCTTCTCCCC------CCGCACTGCGGTCTCC
CCTCCTCTGCCGTGCGGTGCGCAGGCGGGTGACTTGCCGTTGCGTCT-CCCCCTTTCGTG
GAGCGCTGAGCCGATCCCCCTTCGGCCTCCCTCCTCCCTCCTCCCGTGTGGGTCCTGTCT
GTTGTACATC--GTCGGACCGTCTCTGAGCAT-CGCCTCTC-------CGCCCCTT-CCG
CAAATATGCGCTCGCGTGTGGCGCCTCCCGGACTTGAGCCTTACTGTGATTGTATTCTCA
CG-GTGCGTCTCC--GTGTGTGTGTGc----G----C---CACGCACCGCCTCTTCCATG
TGTGTCCTTGCTTGCTCTCGTCT----GCCCCCCCTCTGCCTCACACATTCCGTGCGTGT
GTGCATCACCGTTGGGCGGCGACATCGGTGCCCGTCC---CTGCCACCCTCTACTCCCTC
ATTCGCATCTTG---CCGCATCGTGGGC--------------------------------
------------------------------------------------------------
---------------------------------------------------------GGT
GCATGC------------------------------------------------------
------------------------------------------------------------
----------------ATGCACAT------ATGTA-A--TATAT--------ATATGgg-
-------GGGCTAG----------------------------------------------
---------------------ATGTGCGCACACCTGCATTTACAT---------------
--------GCGTGTGTGTGTT---------------------------------------
------------------------------------------------------------
TACGCGT-CTGCGTATTA--------------------------ATGTGTATTTCTGTGt
gttggcgtacatgTGTGTGTGCGCGTGTATATCAGTGTTTGCCGGCACGTGTG-------
---------ACGCGCCACGCTCTCTTGCCCGCCTCCCCTGTGCCTGTCACTCGCTCTGGG
CGCGCTGGCGGCGGGCGCCGGGTGGTGGCCGCGCGGAAGGTGGGCGGCGGCCCTTCCCTA
TT---gtcTTTCGCTATTTCGCTGTTT--------CCTACTCGCGTGAACAAACGAAAGC
TGCTCGGCCCCGTGGCCCCGACCCGCGCCGTGGGAGGGGGAAATGCGTTGTGGTAACGCC
GATGACGATGGGCGTTGTGGCGAGGACCGTGCGCGGAGGCTGCCGCGACGGTGGCGTGCA
GCGCGGGCCTCTGGACATGCGTGCGTGCCGTCTCTCCCCACCGTTGCTCCTCTCCCTGCC
TGCCCAGACATCATCTCTCTCTGCCTGCCCTCCCCCTCCGCCGCGCCTGAGCCCTGCGCA
CTGCCTGCCCGGCTGCGTGCGTGTGCGTGTCTCCGTCTGTGCCTGGGGCACCACTCATTC
ATAGGGAGGACAGCACCG------------------------------------------
------------------------------------------------ATATGTCGAGCT
GCGCCCTGTGCTGTGAAGCTGTTGTTTCAGTGCCCTCCCTGCCGTGCCGCCGCAACCGCG
CCGCGACGACGGCTGCCACGCTACCGCGGGGGACGG
>LmjF12.0760
------------------------------------------------------------
------------------------------------------------------------
------------------------------------------------------------
------------------------------------------------------------
------------------------------------------------------------
----GGACGCTGCTGCTGTCGCGCGCAGGCAGTGGCCCCCGCTGCGTGGCACACGACTGT
C--------TGCGTGCTTGCGTGCAGCGCCGCCCCCTGCGTTGGCGTGCGCGTGCGTGTC
TCTGTGAGCATGGCTGCCAGTGGTGCCCTCGCTCCTGCCTCTCGGTGCCTCTGCCTCTCT
CGGCGTGTTGATGCTGTGGGCTGTGTGTGGGGCTCTCATGCGGCGCTGCTGCTCCCGCGG
TGTCGCTCCTCTGCCCCGACTCTCTCTGC-------------------------------
------------------------------------------------------------
------------------------------------------------------------
------------------------------------------------------------
------------------------------------------------------------
------------------------------------------------------------
------------------------------------------------------------
------------------------------------------------------------
------------------------------------------------------------
------------------------------------------------------------
------------------------------------------------------------
------------------------------------------------------------
------------------------------------------------------------
------------------------------------------------------------
------------------------------------------------------------
------------------------------------------------------------
------------------------------------------------------------
------------------------------------------------------------
------------------------------------------------------------
------------------------------------------------------------
------------------------------------------------------------
------------------------------------------------------------
------------------------------------------------------------
------------------------------------------------------------
------------------------------------------------------------
------------------------------------------------------------
------------------------------------------------------------
-------TGCCCTCCTCTCTCGCATGCGGGCGAGGGAGGGGTGGCACGTGCGCGCGCGCC
GCTGCGCTTGCGAG----------------------------------------------
------------------------------------------------------------
-----------------------------TGTG-CTGTGCACTGCCGTGCGCTCTCTCCT
CTTTCTCTTTCCGTTCGCTTGTCTTCTCTCTTCTCCCCCCTCCCCCGCACTGCGGTCTCC
CCTCCTCTGCCGTGCGGTGCGCAGACGAGGGATATGCCGCTGTGCCTCCCCCCTTTCATG
GAGCGCCGAGCCGATCCCCCTTCGGCCTCGCTCCTCGCTCCTCCCGTGTAGGCCCTGTCT
GTTGCACATCTCGTTGGACCGTCTCTTCGTGT-TGCCTCGG-------CGCCTCGT-CCG
CAGAGCCGCGTTCGCGTGTGCCGCCTCTCAGACTTCAGCCTTACTGTGATTGTCTTCTCA
CA-GTGCGCCTCC--GTGTG--TGTGTGTGT----GCCAGCACGCACCGCCTCTTCCATG
TACGTCCTTGCTTGCTCTGGTGTG-CCACCCTCCCGCTGCCTCCCACAATCCGTAGATGT
GCGCATGGCCGTGTGGAGGCGACATCGGTGCCCCTCCTCCC-------CTCTCCTTCCTC
ATTT---TCTGCGTTCGATTTCGTGGGC--------------------------------
------------------------------------------------------------
---------------------------------------------------------GGT
GCATCC------------------------------------------------------
------------------------------------------------------------
----------------ATGTATAC------ATATATA--TAT----------ATGC----
------------------------------A-----------------------------
--------------------------------GATGTATGTATAT---------------
--------GTATGTGCGTGTA---------------------------------------
------------------------------------------------------------
TC----------------------------------------------------------
-----------------------------------------------CGTGTGTGCCAGC
ACGCGTGTGTCGCGTCACGCTCTCTTGCCCGCCTCTCCTGTGCTTGCCACTCGCTCTGGG
CGCGCTGGCGGCTGGCGCCGGGTGGTGGCCGTGCGGA-GGTGGGCGGCGGCCCTCCCCTA
TTTCT--------CTGTTTCTCTGTTT--------CCCCTTCGAGTCAACAAACGAGAGC
TGCTCGGCCCCGTGACCCCGACCCGTGCTGTGGGAGGGGGAAACGTGTTGTGGTAACGCC
GATGACGGTGGGCGTTGTGGCGAGGACCGTGCGCGGATGCTGTCGCGACGGTGGTGCGCA
GCGCGGGCCTCTGGACACGCGTGCGTGCCGTCTCTCCCCACCGATGCTCCTCTCCCTGCC
TGCCCAGACATCTTCTCTCTCTGCCTGCCCTCCCCCTCCGCCGCGCCTGAGCCCTGCGCA
CTGCCTGCCCGGCTGCGTGCATGTGTGTGTCCCCGTCTGTGCCCAGCGCACCACTCATTC
ACAGGGAGGACAGCGCCGCCGCCAGCAGTGTGCCTGC-----------------------
----------GCGCACGCCGACGGCGAGG-AGAGACCCGACAGCACCCAACGGCCGAGCT
GCGCGCTGCCTCG-------------------------------CTCGTCTCCTCCCGCT
GCACAT------------------------------
>LmjF12.0750
------------------------------------------------------------
------------------------------------------------------------
------------------------------------------------------------
------------------------------------------------------------
------------------------------------------------------------
----GGACGCTGCTGCTGTTGCGCGCAGGCAGCGGCCCCCGCTGCGTGGCACACGACTGT
C--------TGCGTGCTTGCGTGCAGCGCCGCCCCCTGCGTTGGCGTGCGCGTGCGTGTC
TCTGTGAGCATGGCTGCCAGTGGTGCCCTCGCTCCTGCCTCTCGGTGCCTCTGCCTCTCT
CGGCGTGTTGATGCTGTGGGCTGTGTGTGGGGCTCTCATGCGGCGCTGCTGCTCCCGCGG
TGTCGCTCCTCTGCCCCGACTCTCTCTGC-------------------------------
------------------------------------------------------------
------------------------------------------------------------
------------------------------------------------------------
------------------------------------------------------------
------------------------------------------------------------
------------------------------------------------------------
------------------------------------------------------------
------------------------------------------------------------
------------------------------------------------------------
------------------------------------------------------------
------------------------------------------------------------
------------------------------------------------------------
------------------------------------------------------------
------------------------------------------------------------
------------------------------------------------------------
------------------------------------------------------------
------------------------------------------------------------
------------------------------------------------------------
------------------------------------------------------------
------------------------------------------------------------
------------------------------------------------------------
------------------------------------------------------------
------------------------------------------------------------
------------------------------------------------------------
------------------------------------------------------------
------------------------------------------------------------
-------TGCCCTCCTCTCTCGCATGCGGGCGAGGGAGGGGTGGCACGTGCGCGCGCGCC
GCTGCGCTTGCGAG----------------------------------------------
------------------------------------------------------------
-----------------------------TGTG-CTGTGCACTGCCGTGCGCTCTCTCCT
CTTTCTCTTTCCGTTCGCTTGTCTTCTCTCTTCTCCCCCCTCCCCCGCACTGCGGTCTCC
CCTCCTCTGCCGTGCGGTGCGCAGACGAGGGATATGCCGCTGTGCCTCCCCCCTTTCATG
GAGCGCCGAGCCGATCCCCCTTCGGCCTCGCTCCTCGCTCCCCCCGGGTAGGCCCTGTCT
GTTGCACATCTCGCAGGACCGTCTCTTGATGTcTGCCTCGG-------CGCCTCATGCCG
CAGAGCC-CGTTCGCGTGTGCCG-------------------------------------
------------------------------------------------------------
------------------------------------------------------------
------------------------------------------------------------
------------------------------------------------------------
------------------------------------------------------------
------------------------------------------------------------
------------------------------------------------------------
------------------------------------------------------------
------------------------------------------------------------
------------------------------------------------------------
------------------------------------------------------------
------------------------------------------------------------
------------------------------------------------------------
------------------------------------------------------------
------------------------------------------------------------
------------------------------------------------------------
------------------------------------------------------------
------------------------------------------------------------
------------------------------------------------------------
------------------------------------------------------------
------------------------------------------------------------
------------------------------------------------------------
------------------------------------------------------------
------------------------------------------------------------
------------------------------------------------------------
------------------------------------------------------------
------------------------------------
>LmjF12.0850
------------------------------------------------------------
------------------------------------------------------------
------------------------------------------------------------
------------------------------------------------------------
------------------------------------------------------------
----GGACGCTGCTGCTGTCGCGCGCAGGCAGTGGCCCCCGCTGCGTGGCACACGACTGT
C--------TGCGTGCTTGCGTGCAGCGCCGCCCCCTGCATCGGCGTGCGCGTGCGTGTC
TCTGTGAGCATGGCTGCCAGTGGTGCCCTCGCTCCTGCCTCTCGGTGCCTCTGCCTCTCT
CTGCGTGTTGATGCTGTGGGCTGTGTGTGGGGCTCTCATGCGGCGCTGCTGCTCTCGCGG
AGTCGCTCCTCTGCCCTGACTCTCTGTT--GCCCGCGTGCGTGCTTGTGGGCTGATGG-A
GGCGGAACGTGTGCGGGTGTGGAGCGGGGCAG---CAGCTGGAGAGAGGGGGAGGG--CG
--ATAGCCGAGGGGCAAGGGCCGCGGGGTTTGTGCGGCCATGTGCGGGTGTGCGGCACCC
GGGGCGACGCGGGCATCG-ACTTCCGACCGACAGCCCGCACGCCTTCCC-TGGCCTCCGC
GTCCCCCCTCGAGCACGCGATGGCGGCGCTGGCGCGCCTTGCGCTGTTGTGCACTCGTGC
GCCCGCCCCGCCGCTTCTTTTCCGTTTGTGTTGTGTTGGCTCTCCTCCTCCCT--CTCGT
TGATGTCCGTCTGCGCGTGTGGCTGCCGGGCTCGCCCTCCCTCGCTGCCTCGTTGCACGT
GAGAGCGGCGCgCCCATGGCTGCTGCGGCGCACACACAAGGCAGCGTGTATGGTGTCTTG
GTGCGACTTCTTCTTTGCGGTCCCGCTCTCCGGCACCTTGTTGCTCGGGCACTTCGGTGG
CGTGCGCTCTGTCCCCCGCTCCTGCCGCGTGTTGTGATGCGCTGCTGCGCTGAGGATGCG
TGCCCACGGCCTGCGAGCACGGCTGCTGGAGGAGCAGCAGCAGTAATGGCATGCCGCAGG
GTGTGGGTGTGGGGTGCAGTGCTGCTCAGGTGAGGCGGACCCCTCTTATCCGTGGTGCCT
CCGC---------TCCCCCTCGGCGCGACGCCCTCGCTGCCCTCTCACCCCCGCCTGCCA
CAGGAGAGACGGACGGCCACACGCGGACGCAGAC--ACCCCATCGTGCACGGTTTGTGCG
TTCTCCCGCTGCCGCGCCGGCACGGGTGTACGGGGACGCGGGGGCGTGCGCATGCAGGCG
CGTGTGTGCGTGCCGGCTCGTGTCTGTCGCGCTCTCTGT--GACCAGCACTCGGCACCCG
CGCCAATCGGATGTGTGCATGGCGGTGGAGGCTCGCCGTGAACAGCGGGTGCGGACGTCC
GCGACTCGCCGTCTGCCGTGCGGTCTGCTGTGCTGCTGCACCTCGGGGTCCGCCTTCTCC
CCCACGGCGGGCGAGCGAGCCTCTGCTGCCGCGTGGGCGACGCACGCGTGCACCGTCCCG
GGCCTCGTCAACGGGCTGCGATAGCGGTGCTCTGTTTTGGCGGTGTGGGCCGGTGCTGCG
GAGGCGGTCAGAGCTGGCGGGGGGCATCGGCGCGGTGCGCAGGCGCCTGGTGTGG-CTGC
GCCGGCACGCCTTGCCGCGCCCCTTGCGCCGCTGCCATCGGCGGCTTCGTCGCTGACGCT
GCCGCTGGCACGCGCGCTCGGGCCGTCTTTGCAGCAGCGGTGGTGTGCCGGAGTCAGCGG
CACGCCGTCGAACCCTGACTGGCGCCTCCGCCAGGTGCGACGGGGAAGCTGGAGGAT-GG
GGAGGACGTGGGCGCCCTCGTGGGTGCCATGCGGGGATGCGCGTGCGGCGGCGCTCTACT
GCGCTGCGTGGTGAGGCTCGGTGCACGCGGCGCGATGGCACGCACCCTCGCTATCGGGCC
ATGCCGCTGTGCGTACGCGGCGTGTGAGCAGGCCCGTGCTCTCCCGTGCACCTTGCCCCT
CTCCCCCCACCCTCCTCTCTCGCATGCCGGTGAGGGAGGGGTGGCACGTGCGCGCGTGCC
GCTGCGCTTGCGAGCGTGTCCGTGTGTGGGCCTTCAGCACGTGATCCCGTCACGCCTTCT
CGGGCTGTCTCTGGCGGCGTTGAGGGCGGTgtgcCCCTCCCTCggaGCAGCGTCGCACtc
tcttccacgcgtctgcgcgcgctgcttcttgtg-ctgcgcactgccgtgcgctctctcct
ctttctctttccgttcgcttgtcttctctcttctcccccctcccccgcactgcggtctcc
cctcctctgccgtgcggtgcgcagacgagggatatgccgctgtgcctcccccctttcatg
gagcgccgagccgatcccccttcggcctcgctcctccctcctcccgtgtaggccctgtct
gttgcacatctcgttggaccgtctcttcgtgt-tgcctcgg-------cgcctcgt-ccg
cagagccgcgttcgcgtgtgccgcctctcagacttcagccttactgtgattgtcttctca
ca-gtgcgtctcc--gtgtgtgtgtgtgt------gccagcacgcaccgcctcttccatg
tatgtccttgcttgctctggtgtg-ccaccctcccgctgcctcccacaatccgtagatgt
gcgcatggccgtgtggaggcgacatcggtgcccctcctccc-------ctctccttcctc
attt---tctgcgttcgatttcgtgggc--------------------------------
------------------------------------------------------------
------------------------------------------------------------
------------------------------------------------------------
------------------------------------------------------------
-------ggtgcatccatgtatac------atatata--tatatat------atatgtag
atgta-------------------------------------------------------
----------------------------tgtatatgtatgtatat---------------
--------gtatgtgcgtgta---------------------------------------
------------------------------------------------------------
tc----------------------------------------------------------
-----------------------------------------------cgtgtgtgccagc
acgcgtgtgtcgcgtcacgctctcttgcccgcctctcctgtgcttgccactcgctctggg
cgcgctggcggctggcgccgggtggtggccgtgcgga-ggtgggcggcggccctccccta
tttctctatttctctgtttctctgttt--------ccccttcgagtcaacaaacgagagc
tgctcggccccgtgaccccgacccgtgctgtgggagggggaaacgtgttgtggtaacgcc
gatgacggtgggcgttgtggcgaggaccgcgcgcggatgctgtcgcgacggtggtgcgca
gcgcgggcctctggacacgcgtgcgtgccgtctctccccaccgatgctcctctccctgcc
tgcccagacatcttctctctctgcctgcccttctcctccgccgcgcctgggccctgcgca
ctgcctgcccggctgcgtgcatgtgtgtgtccccgtctgtgcccagcgcaccactcattc
acagggaggacagcgccgtcgccagcagtgcgcctgctgccacatgcgcccatggcgcgc
acgaacatgcgcgcacaccgacggcgaggaggagacccgacagcacccaacggccgagct
gcgccctgtgctgtgaagctcttgcttcagtgccctccctgccgtgccgccgcaaccgcg
ccgcgacg----------------------------
>LmjF12.1070
------------------------------------------------------------
------------------------------------------------------------
------------------------------------------------------------
------------------------------------------------------------
------------------------------------------------------------
----GCACGCTGCTGCTGTCGCGCGCAGGCAGCGGCCCCCGCTGCGTGGCACACGACTGT
C--------TGCGTGCTTGCGTGCAGCACCGCCCCCTGCATTGGCATGCGCGTGCGTGTC
TCTGTGAGCATGGCTGCCAGTGGTGCCCTCGCTCCTGCCTCTCGCTGCCTCTGCCTCTCT
CCGCGTGTTGATGCTGTGGGCTGTGTGTGGGGCTCTCATGCGGCGCTGCTGCTCTCGCGG
TGTCGCTCCTCTGCCCTGACTCTCTGTT--GCCCGCGTGCGTGCTTGTGGGCTGATGG-A
GGCGGAACGTGTGCGGGTGTGGAGCGGGGCAG---CAGCTGGAGAGAGGGGGAGGG--CG
--ATAGCCGAGGGGCAAGGGCCGCGGGGTTTGTGCGGCCATGTGCGGGTGTGCGGCACCC
GGGGCGACGCGGGCATCG-ACTTCGGACCGACAGCCCGCACGCCTTCCC-TCGCCTCCGC
GTCCCCCCTCGAGCACGCGATGGCGGCGCTGGCGCGCCTTGCGCTGCTGTGCACTCGTGC
GCCCGCCCCGCCGCTTCTTTTCCGTTTGTGTTGTGTTGGCTCTCCTCCTCCCT--CTCGT
TGATGTCCGTCTGCGCGTGTGGCTGCCGGGCTCGCCCTCCCTCGCTGCCTCGTTGCACGT
GAGAGCGGCGCACCCAcGGCTGCTGCGGCGCACACACAAGGCAGCGTGTATGGTGTCTTG
GTGCGACTTCTTCTTTGCGGCCCCGCTCTCCGGCACCTTGTTGCTCGGGCACTTCGGTGG
CGTGCGCTCTGTCCCCCGCTCCTGCCGCGTGTTGTGATGCGCTGCTGCGCTGAGGATGCG
TGCCCACGGCCTGCGAGCACGGCTGCTGGAGGAGCAGCAGCCGCAATGGCATGCCGCAGG
GTGTGGGTGTGGGGTGCAGTGCTGCTCAGGTGAGGCGGACCCCTCTTATCCGTGGTGCCT
CCGC---------TCCCCCTCGGCGCGACGCCCTCGCTGCCCTCTCACCCCCGCCTGCCA
CAGGAGAGACGGACGGCCACAC--------------------------------------
------------------------------------------------------------
------------------------------------------------------------
------------------------------------------------------------
------------------------------------------------------------
------------------------------------------------------------
------------------------------------------------------------
------------------------------------------------------------
------------------------------------------------------------
------------------------------------------------------------
------------------------------------------------------------
------------------------------------------------------------
------------------------------------------------------------
------------------------------------------------------------
------------------------------------------------------------
------------------------------------------------------------
------------------------------------------------------------
------------------------------------------------------------
------------------------------------------------------------
------------------------------------------------------------
------------------------------------------------------------
------------------------------------------------------------
------------------------------------------------------------
------------------------------------------------------------
------------------------------------------------------------
------------------------------------------------------------
------------------------------------------------------------
------------------------------------------------------------
------------------------------------------------------------
------------------------------------------------------------
------------------------------------------------------------
------------------------------------------------------------
------------------------------------------------------------
------------------------------------------------------------
------------------------------------------------------------
------------------------------------------------------------
------------------------------------------------------------
------------------------------------------------------------
------------------------------------------------------------
------------------------------------------------------------
------------------------------------------------------------
------------------------------------------------------------
------------------------------------------------------------
------------------------------------------------------------
------------------------------------------------------------
------------------------------------------------------------
------------------------------------------------------------
------------------------------------------------------------
------------------------------------------------------------
------------------------------------
>LmjF12.0760
------------------------------------------------------------
------------------------------------------------------------
------------------------------------------------------------
------------------------------------------------------------
------------------------------------------------------------
----GGACGCTGCTGCTGTCGCGCGCAGGCAGCGGCCCCCGCTGCGTGGCACACGACTGT
C--------TGCGTGCTTGCGTGCAGCGCCGCCCCCTGCATTGGCGTGCGCGTGCGTGTC
TCTGTGTGCATGGCTGCCAGTGGTGCCCTCGCTCCTGCCTCTCGGTGCCTCTGCCTCTCT
CGGCGTGTTGATGCTGTGGGCTGTGTGTGGGGCTCTCATGCGGCGCTGCTGCTCCCGCGG
TGTCGCTCCTCTGCCCCGACTCTCTCTGC-------------------------------
------------------------------------------------------------
------------------------------------------------------------
------------------------------------------------------------
------------------------------------------------------------
------------------------------------------------------------
------------------------------------------------------------
------------------------------------------------------------
------------------------------------------------------------
------------------------------------------------------------
------------------------------------------------------------
------------------------------------------------------------
------------------------------------------------------------
------------------------------------------------------------
------------------------------------------------------------
------------------------------------------------------------
------------------------------------------------------------
------------------------------------------------------------
------------------------------------------------------------
------------------------------------------------------------
------------------------------------------------------------
------------------------------------------------------------
------------------------------------------------------------
------------------------------------------------------------
------------------------------------------------------------
------------------------------------------------------------
------------------------------------------------------------
-------TGCCCTCCTCTCTCGCATGCGGGCGAGGGAGGGGTGGCACGTGCGCGCGCGCC
GCTGCGCTTGCGAG----------------------------------------------
------------------------------------------------------------
-----------------------------TGTG-CTGTGCACTGCCGTGCGCTCTCTCCT
CTTTCTCTTTCCGTTCGCTTGTCTTCTCTCTTCTCCCCCCTCCCCCGCACTGCGGTCTCC
CCTCCTCTGCCGTGCGGTGCGCAGACGAGGGATATGCCGCTGTGCCTCCCCCCTTTCATG
GAGCGCCGAGCCGATCCCCCTTCGGCCTCGCTCCTCCCTCCTCCCGTGTAGGCCCTGTCT
GTTGTACATCTCGTTGGACCGTCTCTTCATGAGCAT------------CGCCTCTT-CCG
CAAATCTTTGTTCGCGTGTGCCGCCTCTCAGACTTCAGCCTTACTGTGATTGTCTTCTCA
CA-GTGCGCCTCC--GTGTG--TGTGTGTGT----GCCAGCACGCACCGCCTCTTCCATG
TATGTCCTTGCTTGCTCTGGTGTG-CCACCCTCCCGCTGCCTCCCACAATCCGTGCCTGT
GCGCATGGCCGTGTGGAGGGGACATCGGTGCCCCTCC---CTGCCACTCTCTACTTCCTC
ACTC---TCTTCGTACCACTTCGTGGGC--------------------------------
------------------------------------------------------------
---------------------------------------------------------GGT
GCATGCATGCATGCGTGGATGGATATACACGTGTAGGGAAGCGGGTATGCGTGCAGGTGT
GCGCGTACACGCTTATGTGTGTCAGTGCCCCACCTTATAAATATGTGCGTGTACGCTGAT
CGACAAGTTTTAGGgtATGCATGC------GCATGTC--TAC----------ATGC----
------------------------------G-----------------------------
--------------------------------CATGGATGTATACAGCCGACTGCGTGCC
GTGTGTAGGCGTGTGCGTGTA---------------------------------------
------------------------------------------------------------
TC----------------------------------------------------------
-----------------------------------------------CGTGTGTGCCAGC
ACGCGTGTGTCGCGTCACGCTCTCTTGCCCGCCTCTTCTGTGCTTGCCACTCGCTCTGGG
CGCGCTGGCGGCTGGCGCCGGGTGGTGGCCGTGCGGAAGGTGGGCGGCGGCCCTCCCCTA
TTTCT--------CTGTTTCTCTGTTT--------CCCCTTCGTGTCAACAAACGAGAGC
TGCTCGGCCCCGTGACCCCGACCCGTGCTGTGGGAGGGGGAAACGTGTTGTGGTAACGCC
GATGACGGTGGGCGTTGTGGCGAGGACCGCGCGCGGATGCTGTCGCGACGGTGGTGCGCA
GCGCGGGCCTCTGGACACGCGTGCGTGCCGTCTCTCCCCACCGATGCTCCTCTCCCTGCC
TGCCCAGACATCTTCTCTCTCTGCCTGCCCTCCCCCTCCGCCGCGCCTGAGCCCTGCGCA
CTGCCTGCCCGGCTGCGTGCATGTGTGTGTCCCCGTCTGTGCCCAGCGCACCACTCATTC
ACAGGGAGGACAGCGCCGCCGCCAGCAGT-------------------------------
--GTGCCTGCGCGCACGCCGACGGCGAGGAG-AGACCCGACAGCACCCAACGGCCGAGCT
GCGCCCTGCCTCG-----------------------------------------------
------------------------------------
>LmjF12.0960
------------------------------------------------------------
------------------------------------------------------------
------------------------------------------------------------
------------------------------------------------------------
------------------------------------------------------------
----GGACGCTGCTGCTGTCGCGCGCAGGCAGTGGCCCCCGCTGCGTGGCACACGACTGT
C--------TGCGTGCTTGCGTGCAGCGCCGCCCCCTGCATCGGCGTGCGCGTGCGTGTC
TCTGTGAGCATGGCTGCCAGTGGTGCCCTCGCTCCTGCCTCTCGGTGCCTCTGCCTCTCT
CGGCGTGTTGATGCTGTGGGCTGTGTGTGGGGCTCTCATGCGGCGCTGCTGCTCCCGCGG
TGTCGCTCCTCTGCCCCGACTCTCTCTGC-------------------------------
------------------------------------------------------------
------------------------------------------------------------
------------------------------------------------------------
------------------------------------------------------------
------------------------------------------------------------
------------------------------------------------------------
------------------------------------------------------------
------------------------------------------------------------
------------------------------------------------------------
------------------------------------------------------------
------------------------------------------------------------
------------------------------------------------------------
------------------------------------------------------------
------------------------------------------------------------
------------------------------------------------------------
------------------------------------------------------------
------------------------------------------------------------
------------------------------------------------------------
------------------------------------------------------------
------------------------------------------------------------
------------------------------------------------------------
------------------------------------------------------------
------------------------------------------------------------
------------------------------------------------------------
------------------------------------------------------------
------------------------------------------------------------
-------TGCCCTCCTCTCTCACATGCGGGCGAGGGAGGGGTGGCACGTGCGCGCGCGCC
GCTGCGCTTGCGAG----------------------------------------------
------------------------------------------------------------
-----------------------------TGTG-CTGTGCACTGCCGTGCGCTCTCTCCT
CTTTCTCTTTCCATTCGCTTGTCTTCTCTCTTCTCCCCCCTCCCCCGCACTGCGGTCTCC
CCTCCTCTGCCGTGCGGTGCGCAGACGAGGGATATGCCGCTGTGCCTCCCCCCTTTCATG
GAGCGCCGAGCCGATCCCCCTTCGGCCTCGCTCCTCGCTCCCCCCGTGTAGGCCCTGTCT
GTTGCACATCTCGTTGGACCGTCTCTTCGTGT-TGCCTCGG-------CGCCTCGT-CCG
CAGAGCCGCGTTCGCGTGTGCCGCCTCTCAGACTTCAGCCTTACTGTGATGGTCTTCTCA
CA-GTGCGTCTCC--GTGTG--TGTGTGTGT----GCCAGCACGCACCGCCTCTTCCATG
TATGTCCTTGCTTGCTCTGGTGTG-CCACCCTCCCGCTGCCTCCCACAATCCGTAGATGT
GCGCATGGCCGTGTGGAGGCGACATCGGTGCCCCTCCTCCC-------CTCTCCTTCCTC
ATTT---TCTGCGTTCGATTTCGTGGGC--------------------------------
------------------------------------------------------------
---------------------------------------------------------GGC
GCATCC------------------------------------------------------
------------------------------------------------------------
----------------ATGTATAC------ATATATA--TATAC--------ATGC----
------------------------------A-----------------------------
--------------------------------GATGTATGTATAT---------------
--------GTATGTGCGTGTA---------------------------------------
------------------------------------------------------------
TC----------------------------------------------------------
-----------------------------------------------CGCGTG-------
---------GTGCGCCACGCTCTCTTGCCCGCCTTCCCTGTGCTTGCCACTCGCTCTGGG
CGCGCTGGCGGCTGGCGCCGGGTGGTGGCCGTGCGGA-GGTGGGCGGCGGCCCTCCCCTA
TTTCT--------CTGTTTCTCTGTTT--------CCCCTTCGAGTCAACAAACGAGAGC
TGCTCGGCCCCGTGACCCCGACCCGTGCTGTGGGAGGGGGAAACGTGTTGTGGTAACGCC
GATGACGGTGGGCGTTGTGGCGAGGACCGTGCGCGGATGCTGTCGCGACGGTGGTGCGCA
GCGCGGGCCTCTGGACACGCGTGCGTGCCGTCTCTCCCCACCGATGCTCCTCTCCCTGCC
TGCCCAGACATCTTCTCTCTCTGCCTGCCCTCCCCCCCCGCCGCGCCTGAGCCCTGCGCA
CTGCCTGCCCGGCTGCGTGCATGTGTGTGTCCCCGTCTGTGCCCAGCGCACCACTCATTC
ACAGGGAGGACAGCGCCGCCGCCAGCAGT-------------------------------
--GTGCCTGCGCGCACGCCGACGGCGAGGAG-AGACCCGACAGCACCCAACGGCCGAGCT
GCGCCCTGCCTCG-----------------------------------------------
------------------------------------
>LmjF12.0830
------------------------------------------------------------
------------------------------------------------------------
------------------------------------------------------------
------------------------------------------------------------
------------------------------------------------------------
----GGACGCTGCTGCTGTCGCGCGCAGGCAGCGGCCCCCGCTGCGTGGCACACGACTGT
C--------TGCGTGCTTGCGTGCAGCGCCGCCCCCTGCGTTGGCGTGCGCGTGCGTGTC
TCTGTGAGCATGGCTGCCAGTGGTGCCCTCGCTCCTGCCTCTCGGTGCCTCTGCCTCTCT
CTGCGTGTTGATGCTGTGGGCTGTGTGTGGGGCTCTCATGCGGCGCTGCTGCTCCCGCGG
TGTCGCTCCTCTGCCCCGACTCTCTCTGC-------------------------------
------------------------------------------------------------
------------------------------------------------------------
------------------------------------------------------------
------------------------------------------------------------
------------------------------------------------------------
------------------------------------------------------------
------------------------------------------------------------
------------------------------------------------------------
------------------------------------------------------------
------------------------------------------------------------
------------------------------------------------------------
------------------------------------------------------------
------------------------------------------------------------
------------------------------------------------------------
------------------------------------------------------------
------------------------------------------------------------
------------------------------------------------------------
------------------------------------------------------------
------------------------------------------------------------
------------------------------------------------------------
------------------------------------------------------------
------------------------------------------------------------
------------------------------------------------------------
------------------------------------------------------------
------------------------------------------------------------
------------------------------------------------------------
-------TGCCCTCCTCTCTCACATGCGGGCGAGGGAGGGGTGGCACGTGCGCGCGCGCC
GCTGCGCTTGCGAG----------------------------------------------
------------------------------------------------------------
-----------------------------TGTG-CTGTGCACTGCCGTGCGCTCTCTCCT
CTTTCTCTTTCCATTCGCTTGTCTTCTCTCTTCTCCCCCCTCCCCCGCACTGCGGTCTCC
CCTCCTCTGCCGTGCGGTGCGCAGATGAGGGATATGCCGCTGTGCCTCCCCCCTTTCATG
GAGCGCCGAGCCGATCCCCCTTCGGCCTCGCTCCTCGCTCCCCCCGTGTAGGCCCTGTCT
GTTGCACATCTCGTTGGACCGTCTCTTCGTGT-TGCCTCGG-------CGCCTCGT-CCG
CAGAGCCGCGTTCGCGTGTGCCGCCTCTCAGACTTCAGCCTTACTGTGATTGTCTTCTCA
CA-GTGCGTCTCC--GTGTG--TGTGTGTGT----GCCAGCACGCACCGCCTCTTCCATG
TATGTCCTTGCTTGCTCTGGTGTG-CCACCCTCCCGCTGCCTCCCACAATCCGTGCCTGT
GCGCATGGCCGTGTGGAGGGGACATCGGTGCCCCTCCTCCC-------CTCTCCTTTCTC
ATTC---TCTTCGTTCGATTTCGTGGGC--------------------------------
------------------------------------------------------------
---------------------------------------------------------GGT
GCATCC------------------------------------------------------
------------------------------------------------------------
----------------AGGTATGtatatATATATATA--TAT----------ATGC----
------------------------------A-----------------------------
--------------------------------GATGTATGTATAT---------------
--------GTATGTGCGTGTA---------------------------------------
------------------------------------------------------------
TC----------------------------------------------------------
-----------------------------------------------CGTGTGTGCCAGC
ACGCGTGTGTCGCGCCATGCTCTCTTGCCCGCCTTCCCTGTGCTTGCCACTCGCTCTGGG
CGCGCTGGCGGCTGGCGCCGGGTGGTGGCCGTGCGGA-GGTGGGCGGCGGCCCTCCCCTA
TTTCT--------CTGTTTCTCTGTTT--------CCCCTTCGAGTCAACAAACGAGAGC
TGCTCGGCCCCGTGACCCCGACCCGTGCTGTGGGAGGGGGAAACGTGTTGTGGTAACGCC
GATGACGGTGGGCGTTGTGGCGAGGACCGTGCGCGGATGCTGTCGCGACGGTGGTGCGCA
GCGCGGGCCTCTGGACACGCGTGCGTGCCGTCTCTCCCCACCGATGCTCCTCTCCCTGCC
TGCCCAGACATCTTCTCTCTCTGCCTGCCCTCCCCCCCCGCCGCGCCTGAGCCCTGCGCA
CTGCCTGCCCGGCTGCGTGCATGTGTGTGTCCCCGTCTGTGCCCAGCGCACCACTCATTC
ACAGGGAGGACAGCGCCGCCGCCAGCAGT-------------------------------
--GTGCCTGCGCGCACGCCGACGGCGAGGAG-AGACCCGACAGCACCCAACGGCCGAGCT
GCGCGCTGCCTCG-----------------------------------------------
------------------------------------
>LmjF12.0740
------------------------------------------------------------
------------------------------------------------------------
------------------------------------------------------------
------------------------------------------------------------
------------------------------------------------------------
----GCACGCTGCTGCTGTCGCGCGCAGGCAGCGGCCCCCGCTGCATGGCACACGACTGT
C--------TGCGTGCTTGCGTGCAGCGCCGCCCCCTGCGTTGGCGTGCGCGTGCGTGTC
TCTGTGAGCATGGCTGCCAGTGGTGCCCTCGCTCCTGCCTCTCGGTGCCTCTGCCTCTCT
CTGCGTGTTGATGCTGTGGGCTGTGTGTGGGGCTCTCATGCGGCGCTGCTGCTCCCGCGG
TGTCGCTCCTCTGCCGCGACTCTCTCTGC-------------------------------
------------------------------------------------------------
------------------------------------------------------------
------------------------------------------------------------
------------------------------------------------------------
------------------------------------------------------------
------------------------------------------------------------
------------------------------------------------------------
------------------------------------------------------------
------------------------------------------------------------
------------------------------------------------------------
------------------------------------------------------------
------------------------------------------------------------
------------------------------------------------------------
------------------------------------------------------------
------------------------------------------------------------
------------------------------------------------------------
------------------------------------------------------------
------------------------------------------------------------
------------------------------------------------------------
------------------------------------------------------------
------------------------------------------------------------
------------------------------------------------------------
------------------------------------------------------------
------------------------------------------------------------
------------------------------------------------------------
------------------------------------------------------------
-------TGCCCTCCTCTCTCGCATGCGGGCGAGGGAGGGGTGGCACGTGCGCGCGCGCC
GCTGCGCTTGCGAG----------------------------------------------
------------------------------------------------------------
-----------------------------TGTG-CTGCGCACTGCCGTGCGCTCTCTCCT
CTTTCTCTTTCCGTTCGCTTGTCTTCTCTCTTCTCCCCCCTCCCCCGCACTGCGGTCTCC
CCTCCTCTGCCGTGCGGTGCGCAGACGAGGGATATGCCGCTGTGCCTCCCCCCTTTCATG
GAGCGCCGAGCCGATCCCCCTTCGGCCTCGCTCCTTGCTCCTCCCGTGTAGGCCCTGTCT
GTTGCACATCTCGTTGGACCGTCTCTTCGCGT-TGCCTCTCGTTGGACCTTCTTCT-CTG
CAGAGCCACGTTCGCGTGTGCCGCCCCTCAGACTTCAGCCTTACTGTGATTGTCTTCTCA
CA-GTGCGCCTCC--GTGTGTGTGTGTGTGT----GCCAGCACGCACCGCCTCTTCCATG
TATGTCCTTGCTTGCTCTGGTGTG-CCGCCCTCCCGCTGCCTCCCACAATCCGTGCCTGT
GCGCATGGCCGTGTGGAGGCGACATCGATGCCCCTCC---CTGCCACTTTCTACTTCCTC
ACTC---TCTTCGTGCTATTACGTGGTTGTTGTATATATATATATAT----CCAGGAAAT
AGGGAGGGAGGCGGTGCTAGATGCGTGCACACCTGTATGTACGTGTGCGTCTGTATGTAT
ATGTCTGCGTAGTAATGTGTCCTTCTGTGGATTCATATGTGT--GTGTGTGCGTGTGTGT
GCATAT------------------------------------------------------
------------------------------------------------------------
----------------ATATATAT------ATATATA--TATAA--------GTAGGTAT
CTCTCCCTC--TCTCTCTATGTGCAAATATATAGAAGGGTGGGTATGCATGCTTTATCTG
CACATCTGTATAGTATTGGGCATGTATGTGTGTGTGTATACATAT---------------
--------GTATGTGCGTGTA---------------------------------------
------------------------------------------------------------
TC----------------------------------------------------------
-----------------------------------------------CGCGTG-------
---------CTGCGCCACGCTCTCTTGCCCGCCTCTTCTGTGCTTGCCACTCGCTCTGGG
CGCGCTGGCGGCTGGCGCCGGGTGGTGGCCGTGCGGAAGGTGGGCGGCGGCCCTCCCCTA
TTTCT--------CTGTTTCTCTGTTT--------CCCCTTCGAGTCAACAAACGAGAGC
TGCTCGGCCCCGTGACCCCGACCCGTGCTGTGGGAGGGGGAAACGTGTTGTGGTAACGCC
GATGACGGTGGGCGTTGTGGCGAGGACCGCGCGCGGATGCTGTCGCGACGGTGGTGCGCA
GCGCGGGCCTCTGGACACGCGTGCGTGCCGTTTTTCCCCACCGATGCTCCTCTCCCTGCC
TGCCCAGACATCTTCTCTCTCTGCCTGCCCTCCCCCTCCGCCGCGCCTGAGCCCTGCGCA
CTGCCTACCCGGCTGCGTGCATGTGTGTGTCCCCGTCTGTGCCCAGCGCACCACTCATTC
ACAGGGAGGACAGCGCCGTCGCCAGCAGTGCGCCTGCTGCCACATGCGCCCATGGCGCGC
ACGAACATGCGCGCACACCGACGGCGAGGAGGAGACCCGACAGCACCCAACGGCCGAGCT
GCGCCCTGTGCTGTGAAGCTCTTGCTTCAGTGCCCTCCCTGCCGTGCCGCCGCAACCGCG
CCGCGACG----------------------------
>LmjF12.0980
------------------------------------------------------------
------------------------------------------------------------
------------------------------------------------------------
------------------------------------------------------------
------------------------------------------------------------
----GGACGCTGCTGCTGTCGCGCGCAGGCAGTGGCCCCCGCTGCGTGGCACACGACTGT
C--------TGCGTGCTTGCGTGCAGCGCCGCCCCCTGCATCGGCGTGCGCGTGCGTGTC
TCTGTGAGCATGGCTGCCAGTGGTGCCCTCGCTCCTGCCTCTCGGTGCCTCTGCCTCTCT
CGGCGTGTTGATGCTGTGGGCTGTGTGTGGGGCTCTCATACGGCGCTGCTGCTCCCGCGG
TGTCGCTCCTCTGCCCCGACTCTCTCTGC-------------------------------
------------------------------------------------------------
------------------------------------------------------------
------------------------------------------------------------
------------------------------------------------------------
------------------------------------------------------------
------------------------------------------------------------
------------------------------------------------------------
------------------------------------------------------------
------------------------------------------------------------
------------------------------------------------------------
------------------------------------------------------------
------------------------------------------------------------
------------------------------------------------------------
------------------------------------------------------------
------------------------------------------------------------
------------------------------------------------------------
------------------------------------------------------------
------------------------------------------------------------
------------------------------------------------------------
------------------------------------------------------------
------------------------------------------------------------
------------------------------------------------------------
------------------------------------------------------------
------------------------------------------------------------
------------------------------------------------------------
------------------------------------------------------------
-------TGCCCTCCTCTCTCACATGCGGGCGAGGGAGGGGTGGCACGTGCGCGCGCGCC
GCTGCGCTTGCGAG----------------------------------------------
------------------------------------------------------------
-----------------------------TGTG-CTGTGCACTGCCGTGCGCTCTCTCCT
CTTTCTCTTTCCATTCGCTTGTCTTCTCTCTTCTCCCCCCTCCCCCGCACTGCGGTCTCC
CCTCCTCTGCCGTGCGGTGCGCAGACGAGGGATATGCCGCTGTGCCTCCCCCCTTTCATG
GAGCGCCGAGCCGATCCCCCTTCGGCCTCGCTCCTCGCTCCCCCCGTGTAGGCCCTGTCT
GTTGCACATCTCGTTGGACCGTCTCTTCGTGT-TGCCTCGG-------CGCCTCGT-CCG
CAGAGCCGCGTTCGCGTGTGCCGCCTCTCAGACTTCAGCCTTACTGTGATTGTCTTCTCA
CA-GTGCGTCTCC--GTGTG--TGTGTGTGT----GCCAGCACGCACCGCCTCTTCCATG
TATGTCCTTGCTTGCTCTGGTGTG-CCACCCTCCCGCTGCCTCCCACAATCCGTAGATGT
GCGCATGGCCGTGTGGAGGCGACATCGGTGCCCCTCCTCCC-------CTCTCCTTCCTC
ATTT---TCTGCGTTCGATTTCGTGGGC--------------------------------
------------------------------------------------------------
---------------------------------------------------------GGT
GCATCC------------------------------------------------------
------------------------------------------------------------
----------------ATGTATAC------ATATATA--TATAC--------ATGC----
------------------------------A-----------------------------
--------------------------------GATGTATGTATAT---------------
--------GTATGTGCGTGTA---------------------------------------
------------------------------------------------------------
TC----------------------------------------------------------
-----------------------------------------------CGCGTG-------
---------GTGCGCCACGCTCTCTTGCCCGCCTTCCCTGTGCTTGCCACTCGCTCTGGG
CGCGCTGGCGGCTGGCGCCGGGTGGTGGCCGTGCGGA-GGTGGGCGGCGGCCCTCCCCTA
TTTCT--------CTGTTTCTCTGTTT--------CCCCTTCGAGTCAACAAACGAGAGC
TGCTCGGCCCCGTGACCCCGACCCGTGCTGTGGGAGGGGGAAACGTGTTGTGGTAACGCC
GATGACGGTGGGCGTTGTGGCGAGGACCGTGCGCGGATGCTGTCGCGACGGTGGTGCGCA
GCGCGGGCCTCTGGACACGCGTGCGTGCCGTCTCTCCCCACCGATGCTCCTCTCCCTGCC
TGCCCAGACATCTTCTCTCTCTGCCTGCCCTCCCCCTCCGCCGCGCCTGAGCCCTGCGCA
CTGCCTGCCCGGCTGCGTGCATGTGTGTGTCCCCGTCTGTGCCCAGCGCACCACTCATTC
ACAGGGAGGACAGCGCCGCCGCCAGCACTGCGCCTGCTGCCACATGCGCCCATGGCGCGT
GCGTGCCTGAGCGCACGCCGACGGCGAGGAGGAGGCCCGACAGCACCCAACGGCCGAGCT
GCGCCCTGTGTTGTGAAGCTCTTGCTTCAGCGCCCTCCCTGCAGTGCCGCCGCAACCGCG
CAGCGACGAGGGCTGTCACGGTACCGCGGCGGAAGG
>LmjF12.0940
------------------------------------------------------------
------------------------------------------------------------
------------------------------------------------------------
------------------------------------------------------------
------------------------------------------------------------
----GGACGCTGCTGCTGTCGCGCGCAGGCAGTGGCCCCCGCTGCGTGGCACACGACTGT
C--------TGCGTGCTTGCGTGCAGCGCCGCCCCCTGCATCGGCGTGCGCGTGCGTGTC
TCTGTGAGCATGGCTGCCAGTGGTGCCCTCGCTCCTGCCTCTCGGTGCCTCTGCCTCTCT
CTGCGTGTTGATGCTGTGGGCTGTGTGTGGGGCTCTCATGCGGCGCTGCTGCTCCCGCGG
TGTCGCTCCTCTGCCCCGACTCTCTCTGC-------------------------------
------------------------------------------------------------
------------------------------------------------------------
------------------------------------------------------------
------------------------------------------------------------
------------------------------------------------------------
------------------------------------------------------------
------------------------------------------------------------
------------------------------------------------------------
------------------------------------------------------------
------------------------------------------------------------
------------------------------------------------------------
------------------------------------------------------------
------------------------------------------------------------
------------------------------------------------------------
------------------------------------------------------------
------------------------------------------------------------
------------------------------------------------------------
------------------------------------------------------------
------------------------------------------------------------
------------------------------------------------------------
------------------------------------------------------------
------------------------------------------------------------
------------------------------------------------------------
------------------------------------------------------------
------------------------------------------------------------
------------------------------------------------------------
-------TGCCCTCCTCTCTCACATGCGGGCGAGGGAGGGGTGGCACGTGCGCGCGCGCC
GCTGCGCTTGCGAG----------------------------------------------
------------------------------------------------------------
-----------------------------TGTG-CTGTGCACTGCCGTGCGCTCTCTCCT
CTTTCTCTTTCCATTCGCTTGTCTTCTCTCTTCTCCCCCCTCCCCCGCACTGCGGTCTCC
CCTCCTCTGCCGTGCGGTGCGCAGACGAGGGATATGCCGCTGTGCCTCCCCCCTTTCATG
GAGCGCCGAGCCGATCCCCCTTCGGCCTCGCTCCTCGCTCCCCCCGTGTAGGCCCTGTCT
GTTGCACATCTCGTTGGACCGTCTCTTCGTGT-TGCCTCGG-------CGCCTCGT-CCG
CAGAGCCGCGTTCGCGTGTGCCGCCTCTCAGACTTCAGCCTTACTGTGATTGTCTTCTCA
CA-GTGCGTCTCC--GTGTG--TGTGTGTGT----GCCAGCACGCACCGCCTCTTCCATG
TATGTCCTTGCTTGCTCTGGTGTG-CCACCCTCCCGCTGCCTCCCACAATCCGTAGATGT
GCGCATGGCCGTGTGGAGGCGACATCGGTGCCCCTCCTCCC-------CTCTCCTTCCTC
ATTT---TCTGCGTTCGATTTCGTGGGC--------------------------------
------------------------------------------------------------
---------------------------------------------------------GGC
GCATCC------------------------------------------------------
------------------------------------------------------------
----------------ATGTATAC----ATATATATA--TATAC--------ATGC----
------------------------------A-----------------------------
--------------------------------GATGTATGTATAT---------------
--------GTATGTGCGTGTA---------------------------------------
------------------------------------------------------------
TC----------------------------------------------------------
-----------------------------------------------CGCGTG-------
---------GTGCGCCACGCTCTCTTGCCCGCCTTCCCTGTGCTTGCCACTCGCTCTGGG
CGCGCTGGCGGCTGGCGCCGGGTGGTGGCCGTGCGGA-GGTGGGCGGCGGCCCTCCCCTA
TTTCT--------CTGTTTCTCTGTTT--------CCCCTTCGAGTCAACAAACGAGAGC
TGCTCGGCCCCGTGACCCCGACCCGTGCTGTGGGAGGGGGAAACGTGTTGTGGTAACGCC
GATGACGGTGGGCGTTGTGGCGAGGACCGCGCGCGGATGCTGTCGCGACGGTGGTGCGCA
GCGCGGGCCTCTGGACACGCGTGCGTGCCGTCTCTCCCCACCGATGCTCCTCTCCCTGCC
TGCCCAGACATCTTCTCTCTCTGCCTGCCCTCCCCCTCCGCCGCGCCTGAGCCCTGCGCA
CTGCCTGCCCGGCTGCGTGCATGTGTGTGTCCCCGTCTGTGCCCAGCGCACCACTCATTC
ACAGGGAGGACAGCGCCGCCGCCAGCAGT-------------------------------
--GTGCCTGCGCGCACGCCGACGGCGAGGAG-AGACCCGACAGCACCCAACGGCCGAGCT
GCGCCCTGCCTCG-----------------------------------------------
------------------------------------
>LmjF12.1000
------------------------------------------------------------
------------------------------------------------------------
------------------------------------------------------------
------------------------------------------------------------
------------------------------------------------------------
----GGACGCTGCTGCTGTCGCGCGCAGGCAGTGGCCCCCGCTGCGTGGCACACGACTGT
C--------TGCGTGCTTGCGTGCAGCGCCGCCCCCTGCATCGGCGTGCGCGTGCGTGTC
TCTGTGAGCATGGCTGCCAGTGGTGCCCTCGCTCCTGCCTCTCGGTGCCTCTGCCTCTCT
CGGCGTGTTGATGCTGTGGGCTGTGTGTGGGGCTCTCATGCGGCGCTGCTGCTCCCGCGG
TGTCGCTCCTCTGCCCCGACTCTCTCTGC-------------------------------
------------------------------------------------------------
------------------------------------------------------------
------------------------------------------------------------
------------------------------------------------------------
------------------------------------------------------------
------------------------------------------------------------
------------------------------------------------------------
------------------------------------------------------------
------------------------------------------------------------
------------------------------------------------------------
------------------------------------------------------------
------------------------------------------------------------
------------------------------------------------------------
------------------------------------------------------------
------------------------------------------------------------
------------------------------------------------------------
------------------------------------------------------------
------------------------------------------------------------
------------------------------------------------------------
------------------------------------------------------------
------------------------------------------------------------
------------------------------------------------------------
------------------------------------------------------------
------------------------------------------------------------
------------------------------------------------------------
------------------------------------------------------------
-------TGCCCTCCTCTCTCACATGCGGGCGAGGGAGGGGTGGCACGTGCGCGCGCGCC
GCTGCGCTTGCGAG----------------------------------------------
------------------------------------------------------------
-----------------------------TGTG-CTGTGCACTGCCGTGCGCTCTCTCCT
CTTTCTCTTTCCATTCGCTTGTCTTCTCTCTTCTCCCCCCTCCCCCGCACTGCGGTCTCC
CCTCCTCTGCCGTGCGGTGCGCAGACGAGGGATATGCCGCTGTGCCTCCCCCCTTTCATG
GAGCGCCGAGCCGATCCCCCTTCGGCCTCGCTCCTCGCTCCCCCCGTGTAGGCCCTGTCT
GTTGCACATCTCGTTGGACCGTCTCTTCGTGT-TGCCTCGG-------CGCCTCGT-CCG
CAGAGCCGCGTTCGCGTGTGCCGCCTCTCAGACTTCAGCCTTACTGTGATTGTCTTCTCA
CA-GTGCGTCTCC--GTGTG--TGTGTGTGT----GCCAGCACGCACCGCCTCTTCCATG
TATGTCCTTGCTTGCTCTGGTGTG-CCACCCTCCCGCTGCCTCCCACAATCCGTAGATGT
GCGCATGGCCGTGTGGAGGCGACATCGGTGCCCCTCCTCCC-------CTCTCCTTCCTC
ATTT---TCTGCGTTCGATTTCGTGGGC--------------------------------
------------------------------------------------------------
---------------------------------------------------------GGC
GCATCC------------------------------------------------------
------------------------------------------------------------
----------------ATGTATAC------ATATATA--TATAC--------ATGC----
------------------------------A-----------------------------
--------------------------------GATGTATGTATAT---------------
--------GTATGTGCGTGTA---------------------------------------
------------------------------------------------------------
TC----------------------------------------------------------
-----------------------------------------------CGCGTG-------
---------GTGCGCCACGCTCTCTTGCCCGCCTTCCCTGTGCTTGCCACTCGCTCTGGG
CGCGCTGGCGGCTGGCGCCGGGTGGTGGCCGTGCGGA-GGTGGGCGGCGGCCCTCCCCTA
TTTCT--------CTGTTTCTCTGTTT--------CCCCTTCGAGTCAACAAACGAGAGC
TGCTCGGCCCCGTGACCCCGACCCGTGCTGTGGGAGGGGGAAACGTGTTGTGGTAACGCC
GATGACGGTGGGCGTTGTGGCGAGGACCGTGCGCGGATGCTGTCGCGACGGTGGTGCGCA
GCGCGGGCCTCTGGACACGCGTGCGTGCCGTCTCTCCCCACCGATGCTCCTCTCCCTGCC
TGCCCAGACATCTTCTCTCTCTGCCTGCCCTCCCCCCCCGCCGCGCCTGAGCCCTGCGCA
CTGCCTGCCCGGCTGCGTGCATGTGTGTGTCCCCGTCTGTGCCCAGCGCACCACTCATTC
ACAGGGAGGACAGCGCCGCCGCCAGCAGT-------------------------------
--GTGCCTGCGCGCACGCCGACGGCGAGGAG-AGACCCGACAGCACCCAACGGCCGAGCT
GCGCCCTGCCTCG-----------------------------------------------
------------------------------------
>LmjF12.0810
------------------------------------------------------------
------------------------------------------------------------
------------------------------------------------------------
------------------------------------------------------------
------------------------------------------------------------
----GGACGCTGCTGCTGTCGCGCGCAGGCAGTGGCCCCCGCTGCGTGGCACACGACTGT
C--------TGCGTGCTTGCGTGCAGCGCCGCCCCCTGCGTTGGCGTGCGCGTGCGTGTC
TCTGTGAGCATGGCTGCCAGTGGTGCCCTCGCTCCTGCCTCTCGGTGCCTCTGCCTCTCT
CGGCGTGTTGATGCTGTGGGCTGTGTGTGGGGCTCTCATGCGGCGCTGCTGCTCCCGCGG
TGTCGCTCCTCTGCCCCGACTCTCTCTGC-------------------------------
------------------------------------------------------------
------------------------------------------------------------
------------------------------------------------------------
------------------------------------------------------------
------------------------------------------------------------
------------------------------------------------------------
------------------------------------------------------------
------------------------------------------------------------
------------------------------------------------------------
------------------------------------------------------------
------------------------------------------------------------
------------------------------------------------------------
------------------------------------------------------------
------------------------------------------------------------
------------------------------------------------------------
------------------------------------------------------------
------------------------------------------------------------
------------------------------------------------------------
------------------------------------------------------------
------------------------------------------------------------
------------------------------------------------------------
------------------------------------------------------------
------------------------------------------------------------
------------------------------------------------------------
------------------------------------------------------------
------------------------------------------------------------
-------TGCCCTCCTCTCTCACATGCGGGCGAGGGAGGGGTGGCACGTGCGCGCGCGCC
GCTGCGCTTGCGAG----------------------------------------------
------------------------------------------------------------
-----------------------------TGTG-CTGTGCACTGCCGTGCGCTCTCTCCT
CTTTCTCTTTCCATTCGCTTGTCTTCTCTCTTCTCCCCCCTCCCCCGCACTGCGGTCTCC
CCTCCTCTGCCGTGCGGTGCGCAGACGAGGGATATGCCGCTGTGCCTCCCCCCTTTCATG
GAGCGCCGAGCCGATCCCCCTTCGGCCTCGCTCCTCGCTCCCCCCGTGTAGGCCCTGTCT
GTTGCACATCTCGTTGGACCGTCTCTTCGTGT-TGCCTCGG-------CGCCTCGT-CCG
CAGAGCCGCGTTCGCGTGTGCCGCCTCTCAGACTTCAGCCTTACTGTGATTGTCTTCTCA
CA-GTGCGTCTCC--GTGTG--TGTGTGTGT----GCCAGCACGCACCGCCTCTTCCATG
TATGTCCTTGCTTGCTCTGGTGTG-CCACCCTCCCGCTGCCTCCCACAATCCGTAGATGT
GCGCATGGCCGTGTGGAGGCGACATCGGTGCCCCTCCTCCC-------CTCTCCTTCCTC
ATTT---TCTGCGTTCGATTTCGTGGGC--------------------------------
------------------------------------------------------------
---------------------------------------------------------GGC
GCATCC------------------------------------------------------
------------------------------------------------------------
----------------ATGTATAC------ATATATA--TATAC--------ATGC----
------------------------------A-----------------------------
--------------------------------GATGTATGTATAT---------------
--------GTATGTGCGTGTA---------------------------------------
------------------------------------------------------------
TC----------------------------------------------------------
-----------------------------------------------CGCGTG-------
---------GTGCGCCACGCTCTCTTGCCCGCCTTCCCTGTGCTTGCCACTCGCTCTGGG
CGCGCTGGCGGCTGGCGCCGGGTGGTGGCCGTGCGGA-GGTGGGCGGCGGCCCTCCCCTA
TTTCT--------CTGTTTCTCTGTTT--------CCCCTTCGAGTCAACAAACGAGAGC
TGCTCGGCCCCGTGACCCCGACCCGTGCTGTGGGAGGGGGAAACGTGTTGTGGTAACGCC
GATGACGGTGGGCGTTGTGGCGAGGACCGTGCGCGGATGCTGTCGCGACGGTGGTGCGCA
GCGCGGGCCTCTGGACACGCGTGCGTGCCGTCTCTCCCCACCGATGCTCCTCTCCCTGCC
TGCCCAGACATCTTCTCTCTCTGCCTGCCCTCCCCCTCCGCCGCGCCTGAGCCCTGCGCA
CTGCCTGCCCGGCTGCGTGCATGTGTGTGTCCCCGTCTGTGCCCAGCGCACCACTCATTC
ACAGGGAGGACAGCGCCGCCGCCAGCAGT-------------------------------
--GTGCCTGCGCGCACGCCGACGGCGAGGAG-AGACCCGACAGCACCCAACGGCCGAGCT
GCGCGCTGCCTCG-----------------------------------------------
------------------------------------
>LmjF12.0780
------------------------------------------------------------
------------------------------------------------------------
------------------------------------------------------------
------------------------------------------------------------
------------------------------------------------------------
----GGACGCTGCTGCTGTCGCGCGCAGGCAGTGGCCCCCGCTGCGTGGCACACGACTGT
C--------TGCGTGCTTGCGTGCAGCGCCGCCCCCTGCATCGGCGTGCGCGTGCGTGTC
TCTGTGAGCATGGCTGCCAGTGGTGCCCTCGCTCCTGCCTCTCGGTGCCTCTGCCTCTCT
CGGCGTGTTGATGCTGTGGGCTGTGTGTGGGGCTCTCATGCGGCGCTGCTGCTCCCGCGG
TGTCGCTCCTCTGCCCCGACTCTCTCTGC-------------------------------
------------------------------------------------------------
------------------------------------------------------------
------------------------------------------------------------
------------------------------------------------------------
------------------------------------------------------------
------------------------------------------------------------
------------------------------------------------------------
------------------------------------------------------------
------------------------------------------------------------
------------------------------------------------------------
------------------------------------------------------------
------------------------------------------------------------
------------------------------------------------------------
------------------------------------------------------------
------------------------------------------------------------
------------------------------------------------------------
------------------------------------------------------------
------------------------------------------------------------
------------------------------------------------------------
------------------------------------------------------------
------------------------------------------------------------
------------------------------------------------------------
------------------------------------------------------------
------------------------------------------------------------
------------------------------------------------------------
------------------------------------------------------------
-------TGCCCTCCTCTCTCACATGCGGGCGAGGGAGGGGTGGCACGTGCGCGCGCGCC
GCTGCGCTTGCGAG----------------------------------------------
------------------------------------------------------------
-----------------------------TGTG-CTGTGCACTGCCGTGCGCTCTCTCCT
CTTTCTCTTTCCATTCGCTTGTCTTCTCTCTTCTCCCCCCTCCCCCGCACTGCGGTCTCC
CCTCCTCTGCCGTGCGGTGCGCAGACGAGGGATATGCCGCTGTGCCTCCCCCCTTTCATG
GAGCGCCGAGCCGATCCCCCTTCGGCCTCGCTCCTCGCTCCCCCCGTGTAGGCCCTGTCT
GTTGCACATCTCGTTGGACCGTCTCTTCGTGT-TGCCTCGG-------CGCCTCGT-CCG
CAGAGCCGCGTTCGCGTGTGCCGCCTCTCAGACTTCGGCCTTACTGTGATTGTCTTCTCA
CA-GTGCGTCTCC--GTGTG--TGTGTGTGT----GCCAGCACGCACCGCCTCTTCCATG
TATGTCCTTGCTTGCTCTGGTGTG-CCACCCTCCCGCTGCCTCCCACAATCCGTAGATGT
GCGCATGGCCGTGCGGAGAGGACATCGGTGCCCCTCC---CTGCCACTCTCTACTTCCTC
ACTC---TCTTCGTGCTATTACGTGGTTGTTGTATATACCTATATATA------GGGGAT
GGGGAAGGAGGCGATGCTAGATGCGTGCACACCTGTATTTACGTGTGCGTCGGTATCTAT
ATGTCTGCGTAGTAATGTGTCTTTGTGTGGATTCATATGTGT--GTGTGTGC--------
----AT------------------------------------------------------
------------------------------------------------------------
----------------ATATATAT------TTATAGC--TATAA--------GTAGGTAT
CTCTCCCTCtcTCTCTCTATGTGCGAATATATAGAAGGGTGGGTATGCATGTTTTATCTG
CACATCTGTCTAGTCTTGGGCATGTATGTGTGTGTGTATACATAT---------------
--------GTATGTGCGTGTA---------------------------------------
------------------------------------------------------------
TC----------------------------------------------------------
-----------------------------------------------CGTGTG-------
---------CTGCGCCATGCTCTCTTGCCCGCCTTCCCTGTGCTTGCCACTCGCTCTGGG
CGCGCTGGCGGCTGGCGCCGGGTGGTGGCCGTGCGGA-GGTGGGCGGCGGCCCTCCCCTA
TTTCT--------CTGTTTCTCTGTTT--------CCCCTTCGAGTCAACAAACGAGAGC
TGCTCGGCCCCGTGACCCCGACCCGTGCTGTGGGAGGGGGAAACGTGTTGTGGTAACGCC
GATGACGGTGGGCGTTGTGGCGAGGACCGTGCGCGGATGCTGTCGCGACGGTGGTGCGCA
GCGCGGGCCTCTGGACACGCGTGCGTGCCGTCTCTCCCCACCGATGCTCCTCTCCCTGCC
TGCCCAGACATCTTCTCTCTCTGCCTGCCCTCCCCCTCCGCCGCGCCTGAGCCCTGCGCA
CTGCCTGCCCGGCTGCGTGCATGTGTGTGTCCCCGTCTGTGCCCAGCGCACCACTCATTC
ACAGGGAGGACAGCGCCGCCGCCAGCACTGCGCCTGCTGCCACATGCGCCCATGGCGCGT
GCGTGCCTGAGCGCACGCCGACGGCGAGGAGgAGGCCCGACAGCACCCAACGGCCGAGCT
GCGCCCTGTGTTGTGAAGCTCTTGCTTCAGCGCCCTCCCTGCAGTGCCGCCGCAACCGCG
CAGCGACGAGGGCTGTCACGGTACCGCGGCGGAAGG
>LmjF12.0990
------------------------------------------------------------
------------------------------------------------------------
------------------------------------------------------------
------------------------------------------------------------
------------------------------------------------------------
----GGACGCTGCTGCTGTCGCGCGCAGGCAGCGGCCCCCGCTGCGTGGCACACGACTGT
C--------TGCGTGCTTGCGTGCAGCACCGCCCCCTGCATTGGCGTGCGCGTGCGTGTC
TCTGTGAGCATGGCTGCCAGTGGTGCCCTCGCTCCTGCCTCTCGGTGCCTCTGCCTCTCT
CCGCGTGTTGATGCTGTGGGCTGTGTGTGGGGCTCTCATGCGGTGCTGCTGCTCTCGCGG
TGTCGCTCCTCTGCCCCGACTCTCTCTGC-------------------------------
------------------------------------------------------------
------------------------------------------------------------
------------------------------------------------------------
------------------------------------------------------------
------------------------------------------------------------
------------------------------------------------------------
------------------------------------------------------------
------------------------------------------------------------
------------------------------------------------------------
------------------------------------------------------------
------------------------------------------------------------
------------------------------------------------------------
------------------------------------------------------------
------------------------------------------------------------
------------------------------------------------------------
------------------------------------------------------------
------------------------------------------------------------
------------------------------------------------------------
------------------------------------------------------------
------------------------------------------------------------
------------------------------------------------------------
------------------------------------------------------------
------------------------------------------------------------
------------------------------------------------------------
------------------------------------------------------------
------------------------------------------------------------
-------TGCCCTCCTCTCTCGCATGCGGGCGAGGGAGGGGTGGCACGTGCGCGCGCGCC
GCTGCGCTTGCGAG----------------------------------------------
------------------------------------------------------------
-----------------------------TGTG-CTGTGCACTGCCGTGCGCTCTCTCCT
CTTTCTCTTTCCATTCGCTTGTCTTCTCTCTTCTCCCCCCTCCCCCACACTGCGGTCTCC
CCTCCTCTGCCGTGCGGTGCGCAGACGAGGGATATGCCGCTGTGCCTCCCCCCTTTCATG
GAGCGCCGAGACGATCCCCCTTCGGCCTCGCTCCTCCCTCCTCCCGTGTAGGCCCTGTCT
GTTGTACATCTCGTTGGACCGTCTCTTCATGAGCAT------------CGCCTCTT-CCG
CAAATCTTTGTTCGCGTGCGCGGCCTCCTGGACTTCAGCCTTACTGTGATTCTCTTCTCA
CA-GTGCGCCTCC--GTGTG--TGTGTGTGT----GCCAGCACGCACCGCCTCTTCCATG
TACGTCCTTGCTTGCTCTGGTGTG-CCACCCTCCCGCTGCCTCCCACAATCCGTGCCTGT
GCGCATGGCCGTGTGGAGGGGACATCGGTGCCCCTCC---CTGCCACTCTCTACTTCCTC
ACTC---TCTTCGTACCGCTTCGTGCGC--------------------------------
------------------------------------------------------------
---------------------------------------------------------GGT
GCATGCATGCATGCGTGGATGGATATACACGTGTAGGGAAGCGGGTATGCGTGCAGGTGT
GCGCGTACACGCTTATGTGTGTCAGTGCCCCACCTTATAAATATGTGCGTGTACGCTGAT
CGACAAGTTTTAGG----GTATGC------ATGCGCA--TGTCT--------AC------
----A-------------------------------------------------------
----------------------------TGCGCATGGATGTATACAGCCGACTGCGTGCC
GTGTGTAGGCGTGTGCGTGTA---------------------------------------
------------------------------------------------------------
TCCGTGT-GTGCCAGCACG-----------------------------------------
-----------------------------------------------CGTGTG-------
---------TCGCGTCACGCTCTCTTGCCCGCCTTTCCTGTGCTTGCCACTCGCTCTGGG
CGCGCTGGCGGCTGGCGCCGGGTGGTGGCCGTGCGGA-GGTGGGCGGCGGCCCTCCCCTA
TTTCT--------CTATTTCTCTGTTT--------CCCCTTCGAGTCAACAAACGAGAGC
TGCTCGGCCCCGTGACCCCGACCCGTGCTGTGGGAGGGGGAAACGTGTTGTGGTAACGCC
GATGACGGTGGGCGTTGTGGCGAGGACCGCGCGCGGATGCTGTCGCGACGGTGGTGCGCA
GCGCGGGCCTCTGGACACGCGTGCGTGCCGTCTCTCCCCACCGATGCTCCTCTCCCTGCC
TGCCCAGACATCTTCTCTCTCTGCCTGCCCTCCCCCTCCGCCGCGCCTGAGCCCTGCGCA
CTGCCTGCCCGGCTGCGTGCATGTGTATGTCCCCGTCTGTGCCCAGCGCACCACTCATTC
ACAGGGAGGACAGCGCCGCCGCCAGCAGT-------------------------------
--GTGCCTGCGCGCACGCCGACGGCGAGGAG-AGACCCGACAGCACCCAACGGCCGAGCT
GCGCCCTGCCTCG-----------------------------------------------
------------------------------------
>LmjF12.0890
------------------------------------------------------------
------------------------------------------------------------
------------------------------------------------------------
------------------------------------------------------------
------------------------------------------------------------
----GGACGCTGCTGCTGTCGCGCGCAGGCAGCGGCCCCCGCTGCGTGGCACACGACTGT
C--------TGCGTGCTTGCGTGCAGCGCCGCCCCCTGCGTTGGCGTGCGCGTGCGTGTC
TCTGTGAGCATGGCTGCCAGTGGTGCCCTCGCTCCTGCCTCTCGGTGCCTCTGCCTCTCT
CTGCGTGTTGATGCTGTGGGCTGTGTGTGGGGCTCTCATGCGGCGCTGCTGCTCCCGCGG
TGTCGCTCCTCTGCCCCGACTCTCTCTGC-------------------------------
------------------------------------------------------------
------------------------------------------------------------
------------------------------------------------------------
------------------------------------------------------------
------------------------------------------------------------
------------------------------------------------------------
------------------------------------------------------------
------------------------------------------------------------
------------------------------------------------------------
------------------------------------------------------------
------------------------------------------------------------
------------------------------------------------------------
------------------------------------------------------------
------------------------------------------------------------
------------------------------------------------------------
------------------------------------------------------------
------------------------------------------------------------
------------------------------------------------------------
------------------------------------------------------------
------------------------------------------------------------
------------------------------------------------------------
------------------------------------------------------------
------------------------------------------------------------
------------------------------------------------------------
------------------------------------------------------------
------------------------------------------------------------
-------TGCCCTCCTCTCTCACATGCGGGCGAGGGAGGGGTGGCACGTGCGCGCGCGCC
GCTGCGCTTGCGAG----------------------------------------------
------------------------------------------------------------
-----------------------------TGTG-CTGTGCACTGCCGTGCGCTCTCTCCT
CTTTCTCTTTCCATTCGCTTGTCTTCTCTCTTCTCCCCCCTCCCCCGCACTGCGGTCTCC
CCTCCTCTGCCGTGCGGTGCGCAGACGAGGGATATGCCGCTGTGCCTCCCCCCTTTCATG
GAGCGCCGAGCCGATCCCCCTTCGGCCTCGCTCCTCGCTCCTCCCGTGTAGGCCCTGTCT
GTTGCACATCTCGTTGGACCGTCTCTTCGTGT-TGCCTCGG-------CGCCTCGT-CCG
CAGAGCCGCGTTCGCGTGTGCCGCCTCTCAGACTTCAGCCTTACTGTGATTGTCTTCTCA
CA-GTGCGTCTCC--GTGTG--TGTGTGTGT----GCCAGCACGCACCGCCTCTTCCATG
TATGTCCTTGCTTGCTCTGGTGTG-CCACCCTCCCGCTGCCTCCCACAATCCGTGCCTGT
GCGCATGGCCGTGTGGAGGGGACATCGGTGCCCCTCCTCCC-------CTCTCCTTCCTC
ATTT---TCTGCGTTCGATTTCGTGGGC--------------------------------
------------------------------------------------------------
---------------------------------------------------------GGT
GCATCC------------------------------------------------------
------------------------------------------------------------
----------------ATGTATAC------ATATATA--TATAT--------ATATGTAG
ATGTA-------------------------------------------------------
----------------------------TGTATATGTATGTATAG---------------
--------GTATGTGCGTGTA---------------------------------------
------------------------------------------------------------
TCCGTGT-GTGCCAGCACG-----------------------------------------
-----------------------------------------------CGTGTG-------
---------TCGCGTCACGCTCTCTTGCCCGCCTCTTCTGTGCTTGCCACTCGCTCTGGG
CGCGCTGGCGGCTGGCGCCGGGTGGTGGCCGTGCGGA-GGTGGGCGGCGGCCCTCCCCTA
TTTCTCTATTTCTCTgTTTCTCTGTTTCTCTGTTTCCCCTTCGAGTCAACAAACGAGAGC
TGCTCGGCCCCGTGACCCCGACCCGTGCTGTGGGAGGGGGAAACGTGTTGTGGTAACGCC
GATGACGGTGGGCGTTGTGGCGAGGACCGTGCGCGGATGCTGTCGCGACGGTGGTGCGCA
GCGCGGGCCTCTGGACACGCGTGCGTGCCGTCTCTCCCCACCGATGCTCCTCTCCCTGCC
TGCCCAGACATCTTCTCTCTCTGCCTGCCCTCCCCCTCCGCCGCGCCTGAGCCCTGCGCA
CTGCCTGCCCGGCTGCGTGCATGTGTGTGTCCCCGTCTGTGCCCAGCGCACCACTCATTC
ACAGGGAGGACAGCGCCGCCGCCAGCAGT-------------------------------
--GTGCCTGCGCGCACGCCGACGGCGAGGAG-AGACCCGACAGCACCCAACGGCCGAGCT
GCGCCCTGCCTCG-----------------------------------------------
------------------------------------
>LmjF12.0730
------------------------------------------------------------
------------------------------------------------------------
------------------------------------------------------------
------------------------------------------------------------
------------------------------------------------------------
----GGACGCTGCTGCTGTCGCGCGCAGGCAGCGGCCCCCGCTGCGTGGCACACGACTGT
C--------TGCGTGCTTGCGTGCAGCGCCGCCCCCTGCGTTGGCGTGCGCGTGCGTGTC
TCTGTGAGCATGGCTGCCAGTGGTGCCCTCGCTCCTGCCTCTCGGTGCCTCTGCCTCTCT
CGGCGTGTTGATGCTGTGGGCTGTGTGTGGGGCTCTCATGCGGCGCTGCTGCTCCCGCGG
TGTCGCTCCTCTGCCCCGACTCTCTCTGC-------------------------------
------------------------------------------------------------
------------------------------------------------------------
------------------------------------------------------------
------------------------------------------------------------
------------------------------------------------------------
------------------------------------------------------------
------------------------------------------------------------
------------------------------------------------------------
------------------------------------------------------------
------------------------------------------------------------
------------------------------------------------------------
------------------------------------------------------------
------------------------------------------------------------
------------------------------------------------------------
------------------------------------------------------------
------------------------------------------------------------
------------------------------------------------------------
------------------------------------------------------------
------------------------------------------------------------
------------------------------------------------------------
------------------------------------------------------------
------------------------------------------------------------
------------------------------------------------------------
------------------------------------------------------------
------------------------------------------------------------
------------------------------------------------------------
-------TGCCCTCCTCTCTCGCATGCGGGCGAGGGAGGGGTGGCACGTGCGCGCGCGCC
GCTGCGCTTGCGAG----------------------------------------------
------------------------------------------------------------
-----------------------------TGTG-CTGTGCACTGCCGTGCGCTCTCTCCT
CTTTCTCTTTCCGTTCGCTTGTCTTCTCTCTTCTCCCCCCTCCCCCGCACTGCGGTCTCC
CCTCCTCTGCCGTGCGGTGCGCAGACGAGGGATATGCCGCTGTGCCTCCCCCCTTTCATG
GAGCGCCGAGCCGATCCCCCTTCGGCCTCGCTCCTCCCTCCTCCCGTGTAGGCCCTGTCT
GTTGCACATCTCGTTGGACCGTCTCTTCGCGT-TGCCTCTCGTTGGACCGTCTTCT-CTG
CAGAGCCACGTTCGCGTGTGCCGCCTCTCAGACTTTGGCCTTACTGTGATTGTCTTCTCA
CA-GTGCGTCTCC--GTGTG--TGTGTGTGT----GCCAGCACGCACCGCCTCTTCCATG
TATGTCCTTGCTTGCTCTGGTGTG-CCACCCTCCCGCTGCCTCCCACAATCCGTGCCTGT
GCGCATGGCCGTGTGGAGGGGACATCGGTGCCCCTCC---CTGCCACTCTCTACTTCCTC
ACTC---TCTTCGTGCTATTACGTGGTTGTTGTATATATATATATAT----CtAGGGAAT
AGGGAGGGAGGCGGTGCTAGATGCGTGCACGCCTGTATGTACGTGTGCGTCTGTATGTAT
ATGTCTGCGTAGTAATGTGTCCTTCTGTGGATTCATATGTGCGCGTGTGTGCGTGTGTGT
GCATAT------------------------------------------------------
------------------------------------------------------------
----------------ATATATAT------ATATATAGCTATAA--------GTAGGTAT
GTCTCCCTC--TCTCTCTATGTGCAAATATATAGAAGGGTGGGTATGCATGTTTTATCTG
CACATCTGTATAGTCTTGGGCATGTATGTGTGTGTGTATACATAT---------------
--------GTATGTGCGTGTA---------------------------------------
------------------------------------------------------------
TC----------------------------------------------------------
-----------------------------------------------CGCGTG-------
---------CTGCGCCACGCTCTCTTGCCCGCCTCTTCTGTGCTTGCCACTCGCTCTGGG
CGCGCTGGCGGCTGGCGCCGGGTGGTGGCCGTGCGGAAGGTGGGCGGCGGCCCTCCCCTA
TTTCTCTATTTCTCTGTTTCTCTGTTT--------CCCCTTCGAGTCAACAAACGAGAGC
TGCTCGGCCCCGTGACCCCGACCCGTGCTGTGGGAGGGGGAAACGTGTTGTGGTAACGCC
GATGACGGTGGGCGTTGTGGCGAGGACCGCGCGCGGATGCTGTCGCGACGGTGGTGCGCG
GCGCGGGCCTCTGGACACGCGTGCGTGCCGTCTCTCCCCACCGATGCTCCTCTCCCTGCC
TGCCCAGACATCTTCTCTCTCTGCCTGCCCTCCCCCTCCGCCGCGCCTGAGCCCTGCGCA
CTGCCTGCCCGGCTGCGTGCATGTGTGTGTCCCCGTCTGTGCCCAGCGCACCACTCATTC
ACAGGGAGGACAGCGCCGTCGCCAGCAGTGCGCCTGCTGCCACATGCGCCCATGGCGCGC
ACGAACATGCGCGCACACCGACGGCGAGGGG-AGACCCGACAGCACCCATCGCTCGAGCT
GCGCCCTGTGCTGTGAAGCTCTTGCTTCAGTGCCCTCCCTGCCGTGCCGCCGCAACCGCG
CCGCGACG----------------------------
>LmjF12.1090
CACGACCATCACCAACCCT------ACGACGACTACTGAGGCACCATCTAAATCTGCCAC
CCCTACCACCCCAACAAACACGCCTACTCCTGCGCCCTAGACGGAGTGCGATGTGGATGG
GTGTGAGGTGTGCGAGGGGGACTCCGCTGCGAGGTGCGCGAGGTGCCGTGAGGACTACTT
CCTGACGGACGAGAGGACGTGCCTGGTGTACTGCGATGGCGGCGCTGCGGCCGCGTCGAG
CGGAGTGGCAGCAGCAGCTGTTGTGTGCGTGGCTGTGCTGTTCAGCGTGGGGCTGGCGGC
GTGAGCACGCTGCTGCTGTCGCGCGCAGGCAGCGGCCCCCGCTGCGTGGCACACGACTGT
C--------TGCGTGCTTGCGTGCAGCGCCGCCCCCTGCGTTGGCGTGCGCGTGCGTGTC
TCTGTGAGCATGGCTGCCAGTGGTGCCCTCGCTCCTGCCTCTCGGTGCCTCTGCCTCTCT
CCGCGTGTTGATGCTGTGGGCTGTGTGTGGGGCTCTCATGCGGCGCTGCTGCTCTCGCGG
TGTCGCTCCTCTGCCCTGACTCTCTGTT--GCCCGCGTGCGTGCTTGTGGGCTGATGG-A
GGCGGAACGTGTGCGGGTGTGGAGCGGGGCAG---CAGCTGGAGAGAGGGGGAGGG--CG
--ATAGCCGAGGGGCAAGGGCCGCGGGGTTTGTGCGGCCATGTGCGGGTGTGCGGCACCC
GGGGCGACGCGGGCATCG-ACTTCGGACCGACAGCCCGCACGCCTTCCC-TCGCCTCCGC
GTCCCCCCTCGAGCACGCGATGGCGGCGCTGGCGCGCCTTGCGCTGCTGTGCACTCGTGC
GCCCGCCCCGCCGCTTCTTTTCCGTTTGTGTTGTGTTGGCTCTCCTCCTCCCTCTC--GT
TGATGTCCGTCTGCGCGTGTGGCTGCCGGGCTCGCCCTCCCTCGCTGCCTCGTTGCACGT
GAGAGCGGCGCACCCATGGCTGCTGCGGCGCACACACAAGGCAGCGTGTATGGTGTCTTG
GTGCGACTTCTTCTTTGCGGCCCCGCTCTCCGGCACCTTGTTGCTCGGGCACTTCGGTGG
CGTGCGCTCTGTCCCCCGCTCCTGCCGCGTGTTGTGATGCGCTGCTGCGCTGAGGATGCG
TGCCCACGGCCTGCGAGCACGGCTGCTGGAGGAGCAGCAGCCGCAATGGCATGCCGCAGG
GTGTGGGTGTGGGGTGCAGTGCTGCTCAGGTGAGGCGGACCCCTCTTATCCGTGGTGCCT
CCGC---------TCCCCCTCGGCGCGACGCCCTCGCTGCCCTCTCACCCCCGCCTGCCA
CAGGAGAGACGGACGGCCACACGCGGACGCAGAC--ACCCCATCGTGCACGGTTTGTGCG
TTCTCCCGCTGCCGCGCCGGCACGGGTGTACGGGGACGCGGGGGCGTGCGCATGCAGGCG
CGTGTGTGCGTGCCGGCTCGTGTCTGTCGCGCTCTCTGT--GACCAGCACTCGGCACCCG
CGCCAATCGGATGTGTGCATGGCGGTGGAGGCTCGCCGTGAACAGCGGGTGCGGACGTCC
GCGACTCGCCGTCTGCCGTGCGGTCTGCTGTGCTGCTGCACCTCGGGGTCCGCCTTCTCC
CCCACGGCGGGCGAGCGAGCCTCTGCTGCCGCGTGGGCGACGCACGCGTGCACCGTCCCG
GGCCTCGTCAACGGGCTGCGATAGCGGTGCTCTGTTTTGGCGGTGTGGGCTGGTGCTGCG
GAGGCGGTCAGAGCTGGCGGGGGGCATCGGCGCGGTGCGCAGGCGCCTGGTGTGG-CTGC
GCCGGCACGCCTTGCCGCGCCCCTTGCGCCGCTGCCATCGGCGGCTTCGTCGCTGACGCT
GCCGCTGGCACGCGCGCTCGGGCCGTCTTTGCAGCAGCGGTGGTGTGCCGGAGTCAGCGG
CACGCCGTCGAACCCTGACTGGCGCCTCCGCCAGGTGCGACGGGGAAGCTGGAGGAT-GG
GGAGGACGTGCGCGCCCTCGTGGGTGCCATGCGGGGATGCGCGTGCGGCGGCGCTCTACT
GCGCTGCGTGGTGAGGCTCGGTGCACGCGGCGCGATGGCATGCACCCTCGCTATCGGGCC
ATGCCGCTGTGCGTACGCGGCGTGTGAGCAGGCCCGTGCTCTCCCGTGCACCTTGCCCCT
CTCCCCC-ACCCTCCTCTCTCGCATGCCGGTGAGGGAGGGGTGGCACGTGCGCGCGTGCC
GCTGCGCTTGCGAGCGTGTCCGTGTGTGGGCCTTCAGCACGTGATCCCGTCACGCCTTCT
CGGGCTGTCTCTGGCGGCGTTGAGGGCGGTGTGCCCCTCCCTCGGAGCAGCGTCGCGCTC
TCTTCCACGCGTCTGCGCGCGCTGCCTCTTGTG-CTGTGCACTGCCGTGCGCTCTCTCCT
CTTTCTCTTTCCGTTCGCTTGTCTTCTCTCTTCTCCCCCCTCCCCCGCACTGCGGTCTCC
CCTCCTCTGCCGTGCGGTGCGCAGGCGAGGGATATGCCGCTGTGCCTCCCCCCTTTCATG
GAGCGCCGAGCCGATCCCCCTTCGGCCTCGCTCCTCGCTCCCCCCGTGTAGGCCCTGTCT
GTTGCACATCTCGTTGGACCGTCTCTTCGTGT-TGCCTCGG-------CGCCTCGT-CCG
CAGAGCCGCGTTCGCGTGTGCCGCCTCTCAGACTTCAGCCTTACTGTGATGGTCTTTTCA
GA-GTGCGTCTCC--GTGTG--TGTGTG--------CCAGCACGCACCGCCTCTTCCATG
TATGTTCCTGCTTGCTCTGGTGTG-CCACCCTCCCGCTGCCTCCCACAATCCGTAGATGT
GCGCATGGCCGTGTGGAGGCGACATCGGTGCCCCTCCTCCC-------------------
------------------------------------------------------------
------------------------------------------------------------
------------------------------------------------------------
------------------------------------------------------------
------------------------------------------------------------
-----------------------------------------CTTTCTCCCTACTCCTTTC
TCATTCTCTTCGTTCAATTTCGTGGGCGGTGCATCCAGGTATGTATATATATATATGTAT
ATATATGTAGATGTATGTATAT--------------------------------------
--------GTATGTGCGTGTA---------------------------------------
------------------------------------------------------------
TCCGTGT-GTGCCAGCACG-----------------------------------------
-----------------------------------------------CGTGTG-------
---------TCGCGTCACGCTCTCTTGCCCGCCTTCCCTGTGCTTGCCACTCGCTCTGGG
CGCGCTGGCGGCTGGCGCCGGGTGGTGGCCGTGCGGA-GGTGGGCGGCGGCCCTCCCCTA
TTTCT--------CTGTTTCTCTGTTT--------CCCCTTCGAGTCAACAAACGAGAGC
TGCTCGGCCCCGTGACCCCGACCCGTGCTGTGGGAGGGGGAAACGTGTTGTGGTAACGCC
GATGACGGTGGGCGTTGTGGCGAGGACCGTGCGCGGATGCTGTCGCGACGGTGGTGCGCA
GCGCGGGCCTCTGGACACGCGTGCGTGCCGTCTCTCCCCACCGATGCTCCTCTCCCTGCC
TGCCCAGACATCT---CTCTCTGCCTGCCCTCCCCCTCCGCCGCGCCTGAGCCCTGCGCA
CTGCCTGCCCGGCTGCGTGCATGTGTATGTCCCCGTCTGTGCCCAGCGCACCACTCATTC
ACAGGGAGGACAGCGCCGCCGCCAGCACTGCGCCTGCTGCCACATGCGCGCATGGCGCGT
GCGTGCCTGAGCGCACGCCGACGGCGAGGAGGAGGCCCGACAGCACCCAACGGCCGAG--
------------------------------------------------------------
------------------------------------
>LmjF12.0870
------------------------------------------------------------
------------------------------------------------------------
------------------------------------------------------------
------------------------------------------------------------
------------------------------------------------------------
----GCACGCTGCTGCTGTCGCGCGCAGGCAGCGGCCCCCGCTGCGTGGCACACGACTGT
C--------TGCGTGCTTGCGTGCAGCGCCGCCCCCTGCGTTGGCGTGCGCGTGCGTGTC
TCTGTGAGCATGGCTGCCAGTGGTGCCCTCGCTCCTGCCTCTCGGTGCCTCTGCCTCTCT
CTGCGTGTTGATGCTGTGGGCTGTGTGTGGGGCTCTCATGCGGCGCTGCTGCTCCCGCGG
TGTCGCTCCTCTGCCGCGACTCTCTCTGC-------------------------------
------------------------------------------------------------
------------------------------------------------------------
------------------------------------------------------------
------------------------------------------------------------
------------------------------------------------------------
------------------------------------------------------------
------------------------------------------------------------
------------------------------------------------------------
------------------------------------------------------------
------------------------------------------------------------
------------------------------------------------------------
------------------------------------------------------------
------------------------------------------------------------
------------------------------------------------------------
------------------------------------------------------------
------------------------------------------------------------
------------------------------------------------------------
------------------------------------------------------------
------------------------------------------------------------
------------------------------------------------------------
------------------------------------------------------------
------------------------------------------------------------
------------------------------------------------------------
------------------------------------------------------------
------------------------------------------------------------
------------------------------------------------------------
-------TGCCCTCCTCTCTCGCATGCGGGCGAGGGAGGGGTGGCACGTGCGCGCGCGCC
GCTGCGCTTGCGAG----------------------------------------------
------------------------------------------------------------
-----------------------------TGTG-CTGTGCACTGCCGTGCGCTCTCTCCT
CTTTCTCTTTCCGTTCGCTTGTCTTCTCTCTTCTCCCCCCTCCCCCGCACTGCGGTCTCC
CCTCCTCTGCCGTGCGGTGCGCAGACGAGGGATATGCCGCTGTGCCTCCCCCCTTTCATG
GAGCGCCGAGCCGATCCCCCTTCGGCCTCGCTCCTCCCTCCTCCCGTGTGGGTCCTGTCT
GTTGTACATCTCGTTGGACCGTCTCTTCGCGT-TGCCTCTCGTTGGACCGTCTTCT-CTG
CAGAGCCACGTTCGCGTGTGCCGCCTCTCAGACTTCAGCCTTACTGTGATTGTCTTCTCA
CA-GTGCGCCTCC--GTGTGTGTGTGTGTGT----GCCAGCACGCACCGCCTCTTCCATG
TATGTCCTTGCTTGCTCTGGTGTG-CCGCCCTCCCGCTGCCTCCCACAATCCGTGCCTGT
GCGCATGGCCGTGTGGAGGCGACATCGATGCCCCTCC---CTGCCACTCTCTACTTCCTC
ACTC---TCTTCGTGCTATTACGTGGTTGTTGTATATATATATATATAtatCCAGGAAAT
AGGGAGGGAGGCGGTGCTAGATGCGTGCACACCTGTATGTACGTGTGCGTCTGTATGTAT
ATGTCTGCGTAGTAATGTGTCCTTCTGTGGATTCATATGTGT--GTGTGTGCGTGTGTGT
GCATAT------------------------------------------------------
------------------------------------------------------------
----------------ATATATAT------ATATA--GCTATAA--------GTAGGTAT
CTCTCCCTC--TCTCTCTATGTGCAAATATATAGAAGGGTGGGTATGCATGCTTTATCTG
CACATCTGTATAGTATTGGGCATGTATGTGTGTGTGTATACATAT---------------
--------GTATGTGCGTGTA---------------------------------------
------------------------------------------------------------
TCCGCGT-G---------------------------------------------------
------------------------------------------------------------
---------CTGCGCCACGCTCTCTTGCCCGCCTCTTCTGTGCTTGCCACTCGCTCTGGG
CGCGCTGGCGGCTGGCGCCGGGTGGTGGCCGTGCGGAAGGTGGGCGGCGGCCCTCCCCTA
TTT--------CTCTGTTTCTCTGTTT--------CCCCTTCGAGTCAACAAACGAGAGC
TGCTCGGCCCCGTGACCCCGACCCGTGCTGTGGGAGGGGGAAACGTGTTGTGGTAACGCC
GATGACGGTGGGCGTTGTGGCGAGGACCGCGCGCGGATGCTGTCGCGACGGTGGTGCGCA
GCGCGGGCCTCTGGACACGCGTGCGTGCCGTCTCTCCCCACCGATGCTCCTCTCCCTGCC
TGCCCAGACATCTTCTCTCTCTGCCTGCCCTCCCCCTCCGCCGCGCCTGAGCCCTGCGCA
CTGCCTACCCGGCTGCGTGCATGTGTGTGTCCCCGTCTGTGCCCAGCGCACCACTCATTC
ACAGGGAGGACAGCGCCGTCGCCAGCAGTGCGCCTGCTGCCACATGCGCCCATGGCGCGC
ACGAACATGCGCGCACACCGACGGCGAGGAGGAGACCCGACAGCACCCAACGGCCGAGCT
GCGCCCTGTGCTGTGAAGCTCTTGCTTCAGTGCCCTCCCTGCCGTGCCGCCGCAACCGCG
CCGCGACG----------------------------
>LmjF12.1040
------------------------------------------------------------
----------------------------------------ACGGAGTGCGATGTGGATGG
GTGTGAGGTGTGCGAGGGGGACTCCGCTGCGAGGTGCGCCAGGTGCCGTGAGGACTACTT
CCTGACGGACGAGAGGACGTGCCTGGTGTACTGCGATGGCGGCGCTGCGGCCGCGTCGAG
CGGAGTGGCGGCAGCAGCTGTTGTGTGCGTGGT---------------------------
------------------------------------------------------------
------------------------------------------------------------
------------------------------------------------------------
-----------------------------------------GGTGCTGCTGCTCTCGCGG
TGTCGCTCCTCTGCCCTGACTCTCTGTT--GCCCGCGTGCGTGCTTGTGGGCTGATGG-A
GGCGGAACGTGTGCGGGTGTGGAGCGGGGCAG---CAGCTGGAGAGAGGGGGAGGG--CG
--ATAGCCGAGGGGCAAGGGCCGCGGGGTTTGTGCGGCCATGTGCGGGTGTGCGGCACCC
GGGGCGACGCGGGCATCG-ACTTCGGACCGACAGCCCGCACGCCTTCCC-TCGCCTCCGC
GTCCCCCCTCGAGCACGCGATGGCGGCGCTGGCGCGCCTTGCGCTGCTGTGCACTCGTGC
GCCCGCCCCGCCGCTTCTTTTCCGTTTGTGTTGTGTTGGCTCTCCTCCTCCCT--CTCGT
TGATGTCCGTCTGCGCGTGTGGCTGCCGGGCTCGCCCTCCCTCGCTGCCTCGTTGCACGT
GAGAGCGGCGCACCCACGGCTGCTGCGGCGCACACACAAGGCAGCGTGTATGGTGTCTTG
GTGCGACTTCTTCTTTGCGGCCCCGCTCTCCGGCACCTTGTTGCTCGGGCACTTCGGTGG
CGTGCGCTCTGTCCCCCGCTCCTGCCGCGTGTTGTGATGCGCTGCTGCGCTGAGGATGCG
TGCCCACGGCCTGCGAGCACGGCTGCTGGAGGAGCAGCAGCAGCAATGGCATGCCGCAGG
GTGTGGGTGTGGGGTGCAGTGCTGCTCAGGTGAGGCGGACCCCTCTTATCCGTGGTGCCT
CCGC---------TCCCCCTCGGCGCGACGCCCTCGCTGCCCTCTCACCCCCGCCTGCCA
CAGGAGAGACGGACGGCCACACGCGGACGCAGAC--ACCCCATCGTGCACGGTTTGTGCG
TTCTCCCGCTGCCGCGCCGGCACGGGTGTACGGGGACGCGGGGGCGTGCGCATGCAGGCG
CGTGTGTGCGTGCCGGCTCGTGTCTGTCGCGCTCTCTGT--GACCAGCACTCGGCACCCG
CGCCAATCGGATGTGTGCATGGCGGTGGAGGCTCGCCGTGAACAGCGGGTGCGGACGTCC
GCGACTCGCCGTCTGCCGTGCGGTCTGCTGTGCTGCTGCACCTCGGGGTCCGCCTTCTCC
CCCACGGCGGGCGAGCGAGCCTCTGCTGCCGCGTGGGCGACGCACGCGTGCACCGTCCCG
GGCCTCGTCAACGGGCTGCGATAGCGGTGCTCTGTTTTGGCGGTGTGGGCCGGTGCTGCG
GAGGCGGTCAGAGCTGGCGGGGGGCATCGGCGCGGTGCGCAGGCGCCTGGTGTGGGCTGC
GCCGGCACGCCTTGCCGCGCCCCTTGCGCCGCTGCCATCGGCGGCTTCGTCACTGACGCT
TCCGCTGGCACGCGCGCTCGGGCAGTCTTTGCAGCAGCGGTGGTGTGCCGTAGTCAGCGG
CACGCCGTCGAACCCTGACTGGCGCCTCCGCCAGGTGCGACGGGGAAGCTGGAGGAT-GG
GGAGCACGTGGGCGCCCTCGTGGGTGCCATGCGGGGATGCGCGTGCGGCGGCGCTCTACT
GCGCTGCGTGGTGAGGCTCGGTGCACGCGGCGCGATGGCACGCACCCTCGCTATCGGGCC
ATGCCGCTGTGCGTACGCGGCGTGTGAGCAGGCCCGTGCTCTCCCGTGCACCTTGCCCCT
CTCCCCCCACCCTCCTCTCTCGCATGCCGGTGAGGGAGGGGTGGCACGTGCGCGCGTGCC
GCTGCGCTTGCGAGCGTGTCCGTGTGTGGGCCTTCAGCACGTGATCCCGTCACGCCTTCT
CGGGCTGTCTCTGGCGGCGTTGAGGGCGGTGTGCCCCTCCCTCGGAGCAGCGTCGCACTC
TCTTCCACGCGTCTGCGCGCGCTGCTTCTTGTG-CTGCGCACTGCCGTGCGCTCTCTCCT
CTTTCTCTTTCCGTTCGCTTGTCTTCTCTCTTCTCCCCCCTCCCCCGCACTGCGGTCTCC
CCTCCTCTGCCGTGCGGTGCGCAGACGAGGGATATGCCGCTGTGCCTCCCCCCTTTCATG
GAGCGCCGAGCCGATCCCCCTTCGGCCTCGCTCCTCGCTCCTCCCGTGTAGGCCCTGTCT
GTTGCACATCTCGTTGGACCGTCTCTTCGTGT-TGCCTCGG-------CGCCTCGT-CCG
CAGAGCCGCGTTCGCGTGTGCCGCCTCTCAGACTTCAGCCTTACTGTGATTGTCTTCTCA
CA-GTGCGCCTCC--GTGTG--TGTGTGTGT----GCCAGCACGCACCGCCTCTTCCATG
TATGTCCTTGCTTGCTCTGGTGTG-CCACCCTCCCGCTGCCTCCCACAATCCGTAGATGT
GCGCATGGCCGTGTGAAGGGGACATCGGTGCTCCTCCTCCC-------CTCTCCTTCCTC
ATTT---TCTGCGTTCAATTTCGTGGGC--------------------------------
------------------------------------------------------------
---------------------------------------------------------GGT
GCATCC------------------------------------------------------
------------------------------------------------------------
----------------ATGTATAC------ATATATA--TATATAT------ATATGTAG
ATGTA-------------------------------------------------------
----------------------------TGTATATGTATGTATAT---------------
--------GTATGTGCGTGTA---------------------------------------
------------------------------------------------------------
TCCGTGT-GTGCCAGCACG-----------------------------------------
-----------------------------------------------CGTGTG-------
---------TCGCGTCACGCTCTCTTGCCCGCCTCTCCTGTGCTTGCCACTCGCTCTGGG
CGCGCTGGCGGCTGGCGCCGGGTGGTGGCCGTGCGGA-GGTGGGCGGCGGCCCTCCCCTA
TTTCTCTATTTCTCTGTTTCTCTGTTT--------CCCCTTCGAGTCAACAAACGAGAGC
TGCTCGGCCCCGTGACCCCGACCCGTGCTGTGGGAGGGGGAAACGTGTTGTGGTAACGCC
GATGACGGTGGGCGTTGTGGCGAGGACCGCGCGCGGATGCTGTCGCGACGGTGGTGCGCG
GCGCGGGCCTCTGGACACGCGTGCGTGCCGTCTCTCCCCACCGATGCTCCTCTCCCTGCC
TGCCCAGACATCTTCTCTCTCTGCCTGCCCTCCCCCTCCGCCGCGCCTGGGCCCTGCGca
ctgcctgcccggctgcgtgcatgtgtatgtccccgtctgtgcccagcgcaccactcattc
acagggaggacagcgccgccgccagcagtgcgcctgctgccacatgcgcccatggcgcgc
acgaacatgcgcgcacaccgacggcgagggg-agactccacagcacccaatggccgagct
gcgccatgcctcg-----------------------------------------------
------------------------------------
>LmjF12.0860
AT----------------------------------------------------------
------------------------------------------GGAGTGCGAGGTGGATGG
GTGTGAGGTGTGCGAGGGGGACTCCGCTGCGAGGTGCGCGAGGTGCCGTGAGGACTACTT
CCTGACGGACGAGAGGACGTGCCTGGTGTACTGCGATGGCGGCGCTGCGGCCGCGTCGAG
CGGAGTGGCGGCAGCAGCTGTTGTGTGCGTGGT---------------------------
------------------------------------------------------------
------------------------------------------------------------
------------------------------------------------------------
-----------------------------------------GGTGCTGCTGCTCTCGCGG
TGTCGCTCCTCTGCCCTGACTCTCTGTT--GCCCGCGTGCGTGCTTGTGGGCTGATGG-A
GGCGGAACGTGTGCGGGTGTGGAGCGGGGCAG---CAGCTGGAGAGAGGGGGAGGG--CG
--ATAGCCGAGGGGCAAGGGCCGCGGGGTTTGTGCGGCCATGTGCGGGTGTGCGGCACCC
GGGGCGACGCGGGCATCG-ACTTCGGACCGACAGCCCGCACGCCTTCCC-TCGCCTCCGC
GTCCCCCCTCGAGCACGCGATGGCGGCGCTGGCGCGCCTTGCGCTGCTGTGCACTCGTGC
GCCCGCCCCGCCGCTTCTTTTCCGTTTGTGTTGTGTTGGCTCTCCTCCTCCCT--CTCGT
TGATGTCCGTCTGCGCGTGTGGCTGCCGGGCTCGCCCTCCCTCGCTGCCTCGTTGCACGT
GAGAGCGGCGCACCCACGGCTGCTGCGGCGCACACACAAGGCAGCGTGTATGGTGTCTTG
GTGCGACTTCTTCTTTGCGGCCCCGCTCTCCGGCACCTTGTTGCTCGGGCACTTCGGTGG
CGTGCGCTCTGTCCCCCGCTCCTGCCGCGTGTTGTGATGCGCTGCTGCGCTGAGGATGCG
TGCCCACGGCCTGCGAGCACGGCTGCTGGAGGAGCAGCAGCCGCAATGGCATGCCGCAGG
GTGTGGGTGTGGGGTGCAGTGCTGCTCAGGTGAGGCGGACCCCTCTTATCCGTGGTGCCT
CCGC---------TCCCCCTCGGCGCGACGCCCTCGCTGCCCTCTCACCCCCGCCTGCCA
CAGGAGAGACGGACGGCCACACGCGGACGCAGAC--ACCCCATCGTGCACGGTTTGTGCG
TTCTCCCGCTGCCGCGCCGGCACGGGTGTACGGGGACGCGGGGGCGTGCGCATGCAGGCG
CGTGTGTGCGTGCCGGCTCGTGTCTGTCGCGCTCTCTGT--GACCAGCACTCGGCACCCG
CGCCAATCGGATGTGTGCATGGCGGTGGAGGCTCGCCGTGAACAGCGGGTGCGGACGTCC
GCGACTCGCCGTCTGCCGTGCGGTCTGCTGTGCTGCTGCACCTCGGGGTCCGCCTTCTCC
CCCACGGCGGGCGAGCGAGCCTCTGCTGCCGCGTGGGCGACGCACGCGTGCACCGTCCCG
GGCCTCGTCAACGGGCTGCGATAGCGGTGCTCTGTTTTGGCGGTGTGGGCCGGTGCTGCG
GAGGCGGTCAGAGCTGGCGGGGGGCATCGGCGCGGTGCGCAGGCGCCTGGTGTGG-CTGC
GCCGGCACGCCTTGCCGCGCCCCTTGCGCCGCTGCCATCGGCGGCTTCGTCGCTGACGCT
GCCGCTGGCACGCGCGCTCGGGCCGTCTTTGCAGCAGCGGTGGTGTGCCGGAGTCAGCGG
CACGCCGTCGAACCCTGACTGGCGCCTCCGCCAGGTGCGACGGGGAAGCTGGAGGAT-GG
GGAGGACGTGGGCGCCCTCGTGGGTGCCATGCGGGGATGCGCGTGCGGCGGCGCTCTACT
GCGCTGCGTGGTGAGGCTCGGTGCACGCGGCGCGATGGCACGCACCCTCGCTATCGGGCC
ATGCCGCTGTGCGTACGCGGCGTGTGAGCAGGCCCGTGCTCTCCCGTGCACCTTGCCCCT
CTCCCCCCACCCTCCTCTCTCGCATGCCGGTGAGGGAGGGGTGGCACGTGCGCGCGTGCC
GCTGCGCTTGCGAGCGTGTCCGTGTGTGGGCCTTCAGCACGTGATCCCGTCAcgccttct
cgggctgtctctggcggcgttgagggcggtgtgcccctccctcggagcagcgtcgcactc
tcttccacgcgtctgcgcgcgctgcttcttgtg-CTGCGCACTGCCGTGCGCTCTCTCCT
CTTTCTCTTTCCGTTCGCTTGTCTTCTCTCTTCTCCCCCCTCCCCCGCACTGCGGTCTCC
CCTCCTCTGCCGTGCGGTGCGCAGACGAGGGATATGCCGCTGTGCCTCCCCCCTTTCATG
GAGCGCCGAGCCGATCCCCCTTCGGCCTCGCTCCTCGCTCCCCCCGTGTAGGCCCTGTCT
GTTGCACATCTCGTTGGACCGTCTCTTCGTGT-TGCCTCGG-------CGCCTCGT-CCG
CAGAGCCGCGTTCGCGTGTGCCGCCTCTCAGACTTCAGCCTTACTGTGATTGTCTTCTCA
CA-GTGCGTCTCC--GTGTGTG--TGTGTGT----GCCAGCACGCACCGCCTCTTCCATG
TATGTCCTTGCTTGCTCTGGTGTG-CCACCCTCCCGCTGCCTCCCACAATCCGTAGATGT
GCGCATGGCCGTGTGGAGGCGACATCGGTGCCCCTCCTCCC-------CTCTCCTTCCTC
ATTT---TCTGCGTTCGATTTCGTGGGC--------------------------------
------------------------------------------------------------
---------------------------------------------------------GGC
GCATCC------------------------------------------------------
------------------------------------------------------------
----------------ATGTATAC------ATATATA--TATAT--------AC------
----A-------------------------------------------------------
----------------------------TGCAGATGTATGTATAT---------------
--------GTATGTGCGTGTA---------------------------------------
------------------------------------------------------------
TCCGCGT-G---------------------------------------------------
------------------------------------------------------------
---------GTGCGCCACGCTCTCTTGCCCGCCTTCCCTGTGCTTGCCACTCGCTCTGGG
CGCGCTGGCGGCTGGCGCCGGGTGGTGGCCGTGCGGA-GGTGGGCGGCGGCCCTCCCCTA
TTT--------CTCTGTTTCTCTGTTT--------CCCCTTCGAGTCAACAAACGAGAGC
TGCTCGGCCCCGTGACCCCGACCCGTGCTGTGGGAGGGGGAAACGTGTTGTGGTAACGCC
GATGACGGTGGGCGTTGTGGCGAGGACCGTGCGCGGATGCTGTCGCGACGGTGGTGCGCA
GCGCGGGCCTCTGGACACGCGTGCGTGCCGTCTCTCCCCACCGATGCTCCTCTCCCTGCC
TGCCCAGACATCTTCTCTCTCTGCCTGCCCTCCCCCCCCGCCGCGCCTGAGCCCTGCGCA
CTGCCTGCCCGGCTGCGTGCATGTGTGTGTCCCCGtctgtgcccagcgcaccactcattc
acagggaggacagcgccgccgccagcagt-------------------------------
--gtgcctgcgcgcacgccgacggcgaggag-agacccgacagcacccaacggccgagct
gcgcgctgcctcg-----------------------------------------------
------------------------------------
>LmjF12.1020
AT----------------------------------------------------------
------------------------------------------GGAGTGCGAGGTGGATGG
GTGTGAGGTGTGCGAGGGGGACTCCGCTGCGAGGTGCGCCAGGTGCCGTGAGGACTACTT
CCTGACGGACGAGAGGACGTGCCTGGTGTACTGCGATGGCGGCGCTGCGGCCGCGTCGAG
CGGAGTGGCGGCAGCAGCTGTTGTGTGCGTGGT---------------------------
------------------------------------------------------------
------------------------------------------------------------
------------------------------------------------------------
-----------------------------------------GGTGCTGCTGTTCTCGCGG
TGTCGCTCCTCTGCCCTGACTCTCTGTT--GCCCGCGTGCGTGCTTGTGGGCTGATGG-A
GGCGGAACGTGTGCGGGTGTGGAGCGGGGCAG---CAGCTGGAGAGAGGGGGAGGG--CG
--ATAGCCGAGGGGCAAGGGCCGCGGGGTTTGTGCGGCCATGTGCGGGTGTGCGGCACCC
GGGGCGACGCGGGCATCG-ACTTCGGACCGACAGCCCGCACGCCTTCCC-TCGCCTCCGC
GTCCCCCCTCGAGCACGCGATGGCGGCGCTGGCGCGCCTTGCGCTGCTGTGCACTCGTGC
GCCCGCCCCGCCGCTTCTTTTCCGTTTGTGTTGTGTTGGCTCTCCTCCTCCCT--CTCGT
TGATGTCCGTCTGCGCGTGTGGCTGCCGGGCTCGCCCTCCCTCGCTGCCTCGTTGCACGT
GAGAGCGGCGCACCCACGGCTGCTGCGGCGCACACACAAGGCAGCGTGTATGGTGTCTTG
GTGCGACTTCTTCTTTGCGGCCCCGCTCTCCGGCACCTTGTTGCTCGGGCACTTCGGTGG
CGTGCGCTCTGTCCCCCGCTCCTGCCGCGTGTTGTGATGCGCTGCTGCGCTGAGGATGCG
TGCCCACGGCCTGCGAGCACGGCTGCTGGAGGAGCAGCAGCCGCAATGGCATGCCGCAGG
GTGTGGGTGTGGGGTGCAGTGCTGCTCAGGTGAGGCGGACCCCTCTTATCCGTGGTGCCT
CCGC---------TCCCCCTCGGCGCGACGCCCTCGCTGCCCTCTCACCCCCGCCTGCCA
CAGGAGAGACGGACGGCCACACGCGGACGCAGAC--ACCCCATCGTGCACGGTTTGTGCG
TTCTCCCGCTGCCGCGCCGGCACGGGTGTACGGGGACGCGGGGGCGTGCGCATGCAGGCG
CGTGTGTGCGTGCCGGCTCGTGTCTGTCGCGCTCTCTGT--GACCAGCACTCGGCACCCG
CGCCAATCGGATGTGTGCATGGCGGTGGAGGCTCGCCGTGAACAGCGGGTGCGGACGTCC
GCGACTCGCCGTCTGCCGTGCGGTCTGCTGTGCTGCTGCACCTCGGGGTCCGCCTTCTCC
CCCACGGCGGGCGAGCGAGCCTCTGCTGCCGCGTGGGCGACGCACGCGTGCACCGTCCCG
GGCCTCGTCAACGGGCTGCGATAGCGGTGCTCTGTTTTGGCGGTGTGGGCCGGTGCTGCG
GAGGCGGTCAGAGCTGGCGGGGGGCATCGGCGCGGTGCGCAGGCGCCTGGTGTGG-CTGC
GCCGGCACGCCTTGCCGCGCCCCTTGCGCCGCTGCCATCGGCGGCTTCGTCGCTGACGCT
GCCGCTGGCACGCGCGCTCGGGCCGTCTTTGCAGCAGCGGTGGTGTGCCGGAGTCAGCGG
CACGCCGTCGAACCCTGACTGGCGCCTCCGCCAGGTGCGACGGGGAAGCTGGAGGAT-GG
GGAGGACGTGGGCGCCCTCGTGGGTGCCATGCGGGGATGCGCGTGCGGCGGCGCTCTACT
GCGCTGCGTGGTGAGGCTCGGTGCACGCGGCGCGATGGCACGCACCCTCGCTATCGGGCC
ATGCCGCTGTGCGTACGCGGCGTGTGAGCAGGCCCGTGCTCTCCCGTGCACCTTGCCCCT
CTCCCCCCACCCTCCTCTCTCGCATGCCGGTGAGGGAGGGGTGGCACGTGCGCGCGTGCC
GCTGCGCTTGCGAGCGTGTCCGTGTGTGGGCCTTCAGCACGTGATCCCGTCACGCCTTCT
CGGGCTGTCTCTGGCGGCGTTGAGGGCGGTGTGCCCCTCCCTCGGAGCAGCGTCGCACTC
TCTTCCACGCGTCTGCGCGCGCTGCTTCTTGTG-CTGCGCACTGCCGTGCGCTCTCTCCT
CTTTCTCTTTCCGTTCGCTTGTCTTCTCTCTTCTCCCCCCTCCCCCGCACTGCGGTCTCC
CCTCCTCTGCCGTGCGGTGCGCAGACGAGGGATATGCCGCTGTGCCTCCCCCCTTTCATG
GAGCGCCGAGCCGATCCCCCTTCGGCCTCGCTCCTCCCTCCTCCCGTGTAGGCCCTGTCT
GTTGCACATCTCGTTGGACCGTCTCTTCGCGT-TGCCTCGG-------CGCCTCGT-CCG
CAGAGCCGCGTTCGCGTGTGCCGCCTCTCAGACTTCAGCCTTACTGTGATTGTCTTCTCA
CA-GTGCGTCTCC--GTGTG--TGTGTGTGTGTGTGCCAGCACGCACCGCCTCTTCCATG
TATGTCCTTGCTTGCTCTGGTGTG-CCGCCCTCCCGCTGCCTCCCACAATCCGTAGATGT
GCGCATGGCCGTGTGAAAGGGACATCGGTGCCCCTCCTCCCTGCCACTCTCTACTCCCTC
ATTC---TCTTCGTTCAATGCCGTGGGG--------------------------------
------------------------------------------------------------
---------------------------------------------------------GGG
---TGCATGCATGCGTGGATGGATATACACGTGTAGGGAAGCGGGTATGCGTGCAGGTGT
GCGCGTACACGCTTATGTGTGTCAGTGCACCACCTTACAAATATGTGCGTGTACGCCGAC
AGACAGGTTTTAGG----GTACGC------ATGTACA--TGTAG--------AC------
----A-------------------------------------------------------
----------------------------TGCGTATCGATGTATACAGCCGACTGCGTGCC
GTGCGTAGGCGTGTGCGTGTA---------------------------------------
------------------------------------------------------------
TCCGTGT-GTGCCAGCACG-----------------------------------------
-----------------------------------------------CGTGTG-------
---------TCGCGTCACGCTCTCTTGCCCGCCTCTCCTGTGCTTGCCACTCGCTCTGGG
CGCGCTGGCGGCTGGCGCCGGGTGGTGGCCGTGCGGA-GGTGGGCAGCGGCCCTCCCCTA
TTTCTCTATTTCTCTGTTTCTCTGTTT--------CCCCTTCGAGTCAACAAACGAGAGC
TGCTTGGCCCCGTGACCCCGACCCGTGCTGTGGGAGGGGGAAACGTGTTGTGGTAACGCC
GATGACGGTGGGCGTTGTGGCGAGGACCGCGCGCGGATGCTGTCGCGACGGTGGTGCGCA
GCGCGGGCCTCTGGACACGCGTGCGTGCCGTCTCTCCCCACCGATGCTCCTCTCCCTGCC
TGCCCAGACATCTTCTCTCTCTGCCTGCCCTTCTCCTCCGCCGCGCCTGAGCCCTGCGCA
CTGCCTACCCGGCTGCGTGCATGTGTATGTCCCCGTCTGTGCCCAGCGCACCACTCATTC
ACAGGGAGGACAGCGCCGTCGCCAGCAGTGCGCCTGCTGCCACATGCGCCCATGGCGCGC
ACGAACATGCGCGCACACCGACGGCGAGGAGGAG--------------------------
------------------------------------------------------------
------------------------------------
>LmjF12.0910
AT----------------------------------------------------------
------------------------------------------GGAGTGCGAGGTGGATGG
GTGTGAGGTGTGCGAGGGGGACTCCGCTGCGAGGTGCGCCAGGTGCCGTGAGGACTACTT
CCTGACGGACGAGAGGACGTGCCTGGTGTACTGCGATGGCGGCGCTGCGGCCGCGTCGAG
CGGAGTGGCGGCAGCAGCTGTTGTGTGCGTGGT---------------------------
------------------------------------------------------------
------------------------------------------------------------
------------------------------------------------------------
-----------------------------------------GGTGCTGCTGCTCTCGCGG
TGTCGCTCCTCTGCCCTGACTCTCTGTT--GCCCGCGTGCGTGCTTGTGGGCTGATGG-A
GGCGGAACGTGTGCGGGTGTGGAGCGGGGCAG---CAGCTGGAGAGAGGGGGAGGG--CG
--ATAGCCGAGGGGCAAGGGCCGCGGGGTTTGTGCGGCCATGTGCGGGTGTGCGGCACCC
GGGGCGACGCGGGCATCG-ACTTCGGACCGACAGCCCGCACGCCTTCCC-TCGCCTCCGC
GTCCCCCCTCGAGCACGCGATGGCGGCGCTGGCGCGCCTTGCGCTGCTGTGCACTCGTGC
GCCCGCCCCGCCGCTTCTTTTTCGTTTGTGTTGTGTTGGCTCTCCTCCTCCCT--CTCGT
TGATGTCCGTCTGCGCGTGTGGCTGCCGGGCTCGCCCTCCCTCGCTGCCTCGTTGCACGT
GAGAGCGGCGCACCCACGGCTGCTGCGGCGCACACACAAGGCAGCGTGTATGGTGTCTTG
GTGCGACTTCTTCTTTGCGGCCCCGCTCTCCGGCACCTTGTTGCTCGGGCACTTCGGTGG
CGTGCGCTCTGTCCCCCGCTCCTGCCGCGTGTTGTGATGCGCTGCTGCGCTGAGGATGCG
TGCCCACGGCCTGCGAGCACGGCTGCTGGAGGAGCAGCAGCAGCAATGGCATGCCGCAGG
GTGTGGGTGTGGGGTGCAGTGCTGCTCAGGTGAGGCGGACCCCTCTTATCCGTGGTGCCT
CCGC---------TCCCCCTCGGCGCGACGCCCTCGCTGCCCTCTCACCCCCGCCTGCCA
CAGGAGAGACGGACGGCCACACGCGGACGCAGAC--ACCCCATCGTGCACGGTTTGTGCG
TTCTCCCGCTGCCGCGCCGGCACGGGTGTACGGGGACGCGGGGGCGTGCGCATGCAGGCG
CGTGTGTGCGTGCCGGCTCGTGTCTGTCGCGCTCTCTGT--GACCAGCACTCGGCACCCG
CGCCAATCGGATGTGTGCATGGCGGTGGAGGCTCGCCGTGAACAGCGGGTGCGGACGTCC
GCGACTCGCCGTCTGCCGTGCGGTCTGCTGTGCTGCTGCACCTCGGGGTCCGCCTTCTCC
CCCACGGCGGGCGAGCGAGCCTCTGCTGCCGCGTGGGCGACGCACGCGTGCACCGTCCCG
GGCCTCGTCAACGGGCTGCGATAGCGGTGCTCTGTTTTGGCGGTGTGGGCCGGTGCTGCG
GAGGCGGTCAGAGCTGGCGGGGGGCATCGGCGCGGTGCGCAGGCGCCTGGTGTGG-CTGC
GCCGGCACGCCTTGCCGCGCCCCTTGCGCCGCTGCCATCGGCGGCTTCGTCGCTGACGCT
GCCGCTGGCACGCGCGCTCGGGCCGTC-TTGCAGCAGCGGTGGTGTGCCGGAGTCAGCGG
CACGCCGTCGAACCCTGACTGGCGCCTCCGCa--GTGCGACGGGaacctgagaaaatgGG
GGAGCACTTGGCCCCCCTCCT-GGTGCCATGCGGGGATGCCCGTGCGGCGGCGCTCTACT
GCGCTGCGTGGTGAGctcgg----------------------------------------
------------------------------------------------------------
------------------------------------------------------------
------------------------------------------------------------
------------------------------------------------------------
------------------------------------------------------------
------------------------------------------------------------
------------------------------------------------------------
------------------------------------------------------------
------------------------------------------------------------
------------------------------------------------------------
------------------------------------------------------------
------------------------------------------------------------
------------------------------------------------------------
------------------------------------------------------------
------------------------------------------------------------
------------------------------------------------------------
------------------------------------------------------------
------------------------------------------------------------
------------------------------------------------------------
------------------------------------------------------------
------------------------------------------------------------
------------------------------------------------------------
------------------------------------------------------------
------------------------------------------------------------
------------------------------------------------------------
--------------------------------------------TGCCGCGCGCGATGGG
CGCGCTGGCGGCTGGCGCCGGGTGGTGGCCGTGCGGAAGGTGGGCGGCGGCCCTCCCCTA
TTTCT--------CTGTTTCTCTGTTT--------CCCCTTCGTGTCAACAAACGAGAGC
TGCTCGGCCCCGTGACCCCGACCCGTGCTGTGGGAGGGGGAAACGTGTTGTGGTAACGCC
GATGACGGTGGGCGTTGTGGCGAGGACCGCGCGCGGATGCTGTCGCGACGGTGGTGCGCA
GCGCGGGCCTCTGGACACGCGTGCGTGCCGTCTCTCCCCACCGATGCTCCTCTCCCTGCC
TGCCCAGACATCTTCTCTCTCTGCCTGCCCTCCCCCTCCGCCGCGCCTGAGCCCTGCGCA
CTGCCTGCCCGGCTGCGTGCATGTGTGTGTCCCCGTCTGTGCCCAGCGCACCACTCATTC
ACAGGGAGGACAGCGCCGTCGCCAGCAGTGCGCCTGCTGCCACATGCGCCCATGGCGCGC
ACGAACATGCGCGCACACCGACGGCGAGG-GGAGACTCCACAGCACCCATCGCTCGAGCT
GCGCCCTGTGCTGTGAAGCTCTTGCTTCAGTGCCCTCCCTGCCGTGCCGCCGCAACCGCG
CCGCGACG----------------------------
>LmjF12.0920
AT----------------------------------------------------------
------------------------------------------GGAGTGCGAGGTGGATGG
GTGTGAGGTGTGCGAGGGGGACTCCGCTGCGAGGTGCGCCAGGTGCCGTGAGGACTACTT
CCTGACGGACGAGAGGACGTGCCTGGTGTACTGCGATGGCGGCGCTGCGGCCGCGTCGAG
CGGAGTGGCGGCAGCAGCTGTTGTGTGCGTGGT---------------------------
------------------------------------------------------------
------------------------------------------------------------
------------------------------------------------------------
-----------------------------------------GGTGCTGCTGCTCTCGCGG
TGTCGCTCCTCTGCCCTGACTCTCTGTT--GCCCGCGTGCGTGCTTGTGGGCTGATGG-A
GGCGGAACGTGTGCGGGTGTGGAGCGGGGCAG---CAGCTGGAGAGAGGGGGAGGG--CG
--ATAGCCGAGGGGCAAGGGCCGCGGGGTTTGTGCGGCCATGTGCGGGTGTGCGGCACCC
GGGGCGACGCGGGCATCG-ACTTCGGACCGACAGCCCGCACGCCTTCCC-TCGCCTCCGC
GTCCCCCCTCGAGCACGCGATGGCGGCGCTGGCGCGCCTTGCGCTGCTGTGCACTCGTGC
GCCCGCCCCGCCGCTTCTTTTCCGTTTGTGTTGTGTTGGCTCTCCTCCTCCCT--CTCGT
TGATGTCCGTCTGCGCGTGTGGCTGCCGGGCTCGCCCTCCCTCGCTGCCTCGTTGCACGT
GAGAGCGGCGCACCCACGGCTGCTGCGGCGCACACACAAGGCAGCGTGTATGGTGTCTTG
GTGCGACTTCTTCTTTGCGGCCCCGCTCTCCGGCACCTTGTTGCTCGGGCACTTCGGTGG
CGTGCGCTCTGTCCCCCGCTCCTGCCGCGTGTTGTGATGCGCTGCTGCGCTGAGGATGCG
TGCCCACGGCCTGCGAGCACGGCTGCTGGAGGAGCAGCAGCCGCAATGGCATGCCGCAGG
GTGTGGGTGTGGGGTGCAGTGCTGCTCAGGTGAGGCGGACCCCTCTTATCCGTGGTGCCT
CCGC---------TCCCCCTCGGCGCGACGCCCTCGCTGCCCTCTCACCCCCGCCTGCCA
CAGGAGAGACGGACGGCCACACGCGGACGCAGAC--ACCCCATCGTGCACGGTTTGTGCG
TTCTCCCGCTGCCGCGCCGGCACGGGTGTACGGGGACGCGGGGGCGTGCGCATGCAGGCG
CGTGTGTGCGTGCCGGCTCGTGTCTGTCGCGCTCTCTGT--GACCAGCACTCGGCACCCG
CGCCAATCGGATGTGTGCATGGCGGTGGAGGCTCGCCGTGAACAGCGGGTGCGGACGTCC
GCGACTCGCCGTCTGCCGTGCGGTCTGCTGTGCTGCTGCACCTCGGGGTCCGCCTTCTCC
CCCACGGCGGGCGAGCGAGCCTCTGCTGCCGCGTGGGCGACGCACGCGTGCACCGTCCCG
GGCCTCGTCAACGGGCTGCGATAGCGGTGCTCTGTTTTGGCGGTGTGGGCCGGTGCTGCG
GAGGCGGTCAGAGCTGGCGGGGGGCATCGGCGCGGTGCGCAGGCGCCTGGTGTGG-CTGC
GCCGGCACGCCTTGCCGCGCCCCTTGCGCCGCTGCCATCGGCGGCTTCGTCGCTGACGCT
GCCGCTGGCACGCGCGCTCGGGCCGTCTTTGCAGCAGCGGTGGTGTGCCGGAGTCAGCGG
CACGCCGTCGAACCCTGACTGGCGCCTCCGCCAGGTGCGACGGGGAAGCTGGAGGAT-GG
GGAGGACGTGGGCGCCCTCGTGGGTGCCATGCGGGGATGCGCGTGCGGCGGCGCTCTACT
GCGCTGCGTGGTGAGGCTCGGTGCACGCGGCGCGATGGCACGCACCCTCGCTATCGGGCC
ATGCCGCTGTGCGTACGCGGCGTGTGAGCAGGCCCGTGCTCTCCCGTGCACCTTGCCCCT
CTCCCCCCACCCTCCTCTCTCGCATGCCGGTGAGGGAGGGGTGGCACGTGCGCGCGTGCC
GCTGCGCTTGCGAGCGTGTCCGTGTGTGGGCCTTCAGCACGTGATCCCGTCACGCCTTCT
CGGGCTGTCTCTGGCGGCGTTGAGGGCGGTGTGCCCCTCCCTCGGAGCAGCGTCGCACTC
TCTTCCACGCGTCTGCGCGCGCTGCTTCTTGTG-CTGCGCACTGCCGTGCGCTCTCTCCT
CTTTCTCTTTCCGTTCGCTTGTCTTCTCTCTTCTCCCCCCTCCCCCGCACTGCGGTCTCC
CCTCCTCTGCCGTGCGGTGCGCAGACGAGGGATATGCCGCTGTGCCTCCCCCCTTTCATG
GAGCGCCGAGCCGATCCCCCTTCGGCCTCGCTCCTCCCTCCTCCCGTGTGGGTCCTGTCT
GTTGTACATCTCGTTGGACCGTCTCTTCGTGT-TGCCTCGG-------TGCCTCGT-CCG
CAGAGCCGCGTTCGCGTGTGCCGCCTCTCAGACTTCAGCCTTACTGTGATTGTCTTCTCA
CA-GTGCGCCTCC--GTGTG--TGTGTGTGTG----CCAGCACGCACCGCCTCTTCCATG
TATGTCCTTGCTTGCTCTGGTGTG-CCGCCCTCCCGCTGCCTCCCACAATCCGTAGATGT
GCGCATGGCCGTGTGAAGGGGACATCGGTGCCCCTCCTCCCTGCCACTCTCTACTCCCTC
ATTC---TCTGCGTTCAATGTCGCGGGC--------------------------------
------------------------------------------------------------
------------------------------------------------------------
------------------------------------------------------------
------------------------------------------------------------
------------------------------------------------------------
------------------------------------------------------------
------------------------------------------------------------
------------------------------------------------------------
------------------------------------------------------------
------------------------------------------------------------
------------------------------------------------------------
------------------------------------------------------------
------------------------------------------------------------
------------------------------------------------------------
------------------------------------------------------------
------------------------------------------------------------
------------------------------------------------------------
------------------------------------------------------------
------------------------------------------------------------
------------------------------------------------------------
------------------------------------------------------------
------------------------------------------------------------
------------------------------------
>LmjF12.1060
AT----------------------------------------------------------
------------------------------------------GGAGTGCGAGGTGGATGG
GTGTGAGGTGTGCGAGGGGGACTCCGCTGCGAGGTACGCCAGGTGTCGTGAGGACTACTT
CCTGACGGACGAGAGGACGTGCCTGGTGTACTGCGATGGCGGCGCTGCGGCCGCGTCGAG
CGGAGTGGCGGCAGCAGCTGTTGTGTGCGTGGT---------------------------
------------------------------------------------------------
------------------------------------------------------------
------------------------------------------------------------
-----------------------------------------GGTGCTGCTGCTCTCGCGG
TGTCGCTCCTCTGCCCTGACTCTCTGTT--GCCCGCGTGCGTGCTTGTGGGCTGATGG-A
GGCGGAACGTGTGCGGGTGTGGAGCGGGGCAG---CAGCTGGAGAGAGGGGGAGGG--CG
--ATAGCCGAGGGGCAAGGGCCGCGGGGTTTGTGCGGCCATGTGCGGGTGTGCGGCACCC
GGGGCGACGCGGGCATCG-ACTTCGGACCGACAGCCCGCACGCCTTCCC-TCGCCTCCGC
GTCCCCCCTCGAGCACGCGATGGCGGCGCTGGCGCGCCTTGCGCTGCTGTGCACTCGTGC
GCCCGCCCCGCCGCTTCTTTTCCGTTTGTGTTGTGTTGGCTCTCCTCCTCCCT--CTCGT
TGATGTCCGTCTGCGCGTGTGGCTGCCGGGCTCGCCCTCCCTCGCTGCCTCGTTGCACGT
GAGAGCGGCGCACCCACGGCTGCTGCGGCGCACACACAAGGCAGCGTGTATGGTGTCTTG
GTGCGACTTCTTCTTTGCGGCCCCGCTCTCCGGCACCTTGTTGCTCGGGCACTTCGGTGG
CGTGCGCTCTGTCCCCCGCTCCTGCCGCGTGTTGTGATGCGCTGCTGCGCTGAGGATGCG
TGCCCACGGCCTGCGAGCACGGCTGCTGGAGGAGCAGCAGCCGCAATGGCATGCCGCAGG
GTGTGGGTGTGGGGTGCAGTGCTGCTCAGGTGAGGCGGACCCCTCTTATCCGTGGTGCCT
CCGC---------TCCCCCTCGGCGCGACGCCCTCGCTGCCCTCTCACCCCCGCCTGCCA
CAGGAGAGACGGACGGCCACACGCGGACGCAGAC--ACCCCATCGTGCACGGTTTGTGCG
TTCTCCCGCTGCCGCGCCGGCACGGGTGTACGGGGACGCGGGGGCGTGCGCATGCAGGCG
CGTGTGTGCGTGCCGGCTCGTGTCTGTCGCGCTCTCTGT--GACCAGCACTCGGCACCCG
CGCCAATCGGATGTGTGCATGGCGGTGGAGGCTCGCCGTGAACAGCGGGTGCGGACGTCC
GCGACTCGCCGTCTGCCGTGCGGTCTGCTGTGCTGCTGCACCTCGGGGTCCGCCTTCTCC
CCCACGGCGGGCGAGCGAGCCTCTGCTGCCGCGTGGGCGACGCACGCGTGCACCGTCCCG
GGCCTCGTCAACGGGCTGCGATAGCGGTGCTCTGTTTTGGCGGTGTGGGCCGGTGCTGCG
GAGGCGGTCAGAGCTGGCGGGGGGCATCGGCGCGGTGCGCAGGCGCCTGGTGTGG-CTGC
GCCGGCACGCCTTGCCGCGCCCCTTGCGCCGCTGCCATCGGCGGCTTCGTCGCTGACGCT
GCCGCTGGCACGCGCGCTCGGGCCGTCTTTGCAGCAGCGGTGGTGTGCCGGAGTCAGCGG
CACGCCGTCGAACCCTGACTGGCGCCTCCGCCAGGTGCGACGGGGAAGCTGGAGGAT-GG
GGAGGACGTGCGCGCCCTCGTGGGTGCCATGCGGGGATGCGCGTGCGGTGGCGCTTTACT
GCGCTGCGTGGTGAGGCTCGGTGCACGCGGCGCGATGGCATGCACCCTCGCTATCGGGCC
ATGCCGCTGTGCGTACGCGGCGTGTGAGCAGGCCCGTGCTCTCCCGTGCACCTTGCCCCT
CTCCCCCCACCCTCCTCTCTCGCATGCCGGTGAGGGAGGGGTGGCACGTGCGCGCGTGCC
GCTGCGCTTGCGAGCGTGTCCGTGTGTGGGCCTTCAGCACGTGATCCCGTCACGCCTTCT
CGGGCTGTCTCTGGCGGCGTTGAGGGCGGTGTGCCCCTCCCTCGGAGCAGCGTCGCACTC
TCTTCCACGCGTCTGCGCGCGCTGCTTCTTGTG-CTGCGCACTGCCGTGCGCTCTCTCCT
CTTTCTCTTTCCGTTCGCTTGTCTTCTCTCTTCTCCCCCCTCCCCCGCACTGCGGTCTCC
CCTCCTCTGCCGTGCGGTGCGCAGACGAGGGATATGCCGCTGTGCCTCCCCCCTTTCATG
GAGCGCCGAGCCGATCCCCCTTCGGCCTCGCTCCTCCCTCCTCCCGTGTAGGCCCTGTCT
GTTGCACATCTCGTTGGACCGTCTCTTCGTGT-TGCCTCGG-------CGCCTCGT-CCG
CAGAGCCGCGTTCGCGTGTGCCGCCTCTCAGACTTCAGCCTTACTGTGATTGTCTTCTCA
CA-GTGCGCCTCC--GTGTG--TGTGTGTGT----GCCAGCACGCACCGCCTCTTCCATG
TATGTCCTTGCTTGCTCTGGTGTG-CCACCCTCCCGCTGCCTCCCACAATCCGTAGATGT
GCGCATGGCCGTGTGAAGGGGACATCGGTGCTCCTCCTCCC-------CTCTCCTTCCTC
ATTT---TCTGCGTTCAATTTCGTGGGC--------------------------------
------------------------------------------------------------
---------------------------------------------------------GGT
GCATCC------------------------------------------------------
------------------------------------------------------------
----------------ATGTATAC------ATATATA--TATATATatatatATATGTAG
ATGTA-------------------------------------------------------
----------------------------TGTATATGTATGTATAT---------------
--------GTATGTGCGTGTA---------------------------------------
------------------------------------------------------------
TCCGTGT-GTGCCAGCACG-----------------------------------------
-----------------------------------------------CGTGTG-------
---------TCGCGTCACGCTCTCTTGCCCGCCTCTCCTGTGCTTGCCACTCGCTCTGGG
CGCGCTGGCGGCTGGCGCCGGGTGGTGGCCGTGCGGA-GGTGGGCGGCGGCCCTCCCCTA
TTTCTCTATTTCTCTGTTTCTCTGTTT--------CCCCTTCGAGTCAACAAACGAGAGC
TGCTCGGCCCCGTGACCCCGACCCGTGCTGTGGGAGGGGGAAACGTGTTGTGGTAACGCC
GATGACGGTGGGCGTTGTGGCGAGGACCGCGCGCGGATGCTGTCGCGACGGTGGTGCGCG
GCGCGGGCCTCTGGACACGCGTGCGTGCCGTCTCTCCCCACCGATGCTCCTCTCCCTGCC
TGCCCAGACATCTTCTCTCTCTGCCTGCCCTCCCCCTCCGCCGCGCCTGAGCC-------
------------------------------------------------------------
------------------------------------------------------------
------------------------------------------------------------
------------------------------------------------------------
------------------------------------
