# Supplementary material for: The promastigote surface antigen gene family of the Leishmania parasite: differential evolution by positive selection and recombination
Source: BMC Evol Biol. 2008 Oct 24;8:292. doi: 10.1186/1471-2148-8-292 (PMC2584048; doi:10.1186/1471-2148-8-292)
Supplement: Additional file 13 — DNA sequence alignment of the LRR domain of all PSA genes of Chr12. DNA alignment transformed from that of Additional file 9 and used to infer phylogenetic tree of Fig. 3. [file 1471-2148-8-292-S13.txt]

>LmjF12.0860 
GGGACGCTGCCGGACAGCTGGAGCCAACTGGGAGGACTGCTCTCCGTTACGTTGTCGGGC
TGCGGCGTGAGCGGTACACTGCCCGCCTCATGGGGCTTGATGGTTCGTTTACGTGAATTG
ACTGTGAGAGATTGCAGGCACCTCACCGGCAGCCTGCCTTCTTTGTGGAGCTGGCTGCCT
AATTTACAGAAGCTGGTGCTGAGGCAACTGCAGCTGAGCGGTACGCTGCCGGCTGAGTGG
AGCCGGGTGACGTCACTGCTTGAGCTGGAGATCGTTGCTGCAGGCGACATCACC------
------------------------------------------------------------
------------------------------------------------------------
------------------------------------------------------------
------------------------------GGCACGCTGCCGCCCGAGTGGAGCTCGATA
AAATCGCTGAGAACTCTTAATCTGGAGGGTACTCAGGTCTCCGGCACACTGCCCCCGGGA
TGGAGTGAGATGAAATCGCTGACCAATCTCGAGCTGGAGGGTACTCAGGTCTCCGGCACG
CTGCCCCCAGGATGGAGCTCGATAAAATCGCTGAGAACTCTTAATCTGGAGGGTACTCAG
GTCTCAGGCAGTCTGCCGCCCGAGTGGGTCTCGATGGCATCGCTGAGAACTCTTAATCTG
GAGGGTACTCAGGTCTCCGGCACACTGCCCCCGGGATGGAGTTCGATGGCATCGCTGAGA
ACTCTTAATCTGGAGGGTACTCAGGTCTCCGGCACACTGCCCCCGGGATGGAGTGAGATG
AAATCGCTGACCAGTCTCGAGCTGGAGGGTACTCAGGTCTCCGGCACGCTGCCCCCAAGA
TGGAGTGAGATGAAATCGCTGAGAACTCTTAATCTGGAGGGTACTCAGGTCTCCGGCGCG
CTGCCCCCAGGATGGGGTGAGATGAAATCGCTGACCAATCTCTATCTGGAGGGTACTCAG
CTCTCCGGCAGTCTGCCCACGGAATGGAGAGGGATGAAATCGCTGACCAATCTCTATCTG
GAGGGTACTCAGGTCTCCGGCAGTCTGCCGCCCCAGTGGAGCTCACTGACATCGCTGAGA
ACCCTTGATCTGGAGGGTACTCAGGTCTCCGGCAGGCTGCCGCCCGAGTGGAGCAGGATG
TTGAGTGCCGAGAACCTGCAGCTGGAGCACTGCGACCTGTCCGGCAGTCTGCCGCCCGAG
TGGTCTGCGATGCCAAGGCTGCGTCTTGTCGGACTG
>LmjF12.1020 
GGGACGCTGCCGGACAGCTGGAGCCAACTGGGAGGACTGCTCTCCGTTACGTTGTCGGGC
TGCGGCGTGAGCGGTACACTGCCCGCCTCATGGGGCTTGATGGTTCGTTTACGTGAATTG
ACTGTGAGAGATTGCAGGCACCTCACCGGCAGCCTGCCTTCTTTGTGGAGCTGGCTGCCT
AATTTACAGAAGCTGGTGCTGAGGCAACTGCAGCTGAGCGGTACGCTGCCGGCTGAGTGG
AGCCGGGTGACGTCACTGCTTGAGCTGGAGATCGTTGCTGCAGGCGACATCACC------
------------------------------------------------------------
------------------------------------------------------------
------------------------------------------------------------
------------------------------GGCACGCTGCCGCCCGAGTGGAGCTCGATA
AAATCGCTGAGAACTCTTAATCTGGAGGGTACTCAGGTCTCCGGCACACTGCCCCCGGGA
TGGAGTGAGATGAAATCGCTGACCAATCTCGAGCTGGAGGGTACTCAGGTCTCCGGCACG
CTGCCCCCAGGATGGAGCTCGATAAAATCGCTGAGAACTCTTAATCTGGAGGGTACTCAG
GTCTCCGGCAGTCTGCCGCCCGAGTGGGTCTCGATGGCATCGCTGAGAACTCTTAATCTG
GAGGGTACTCAGGTCTCCGGCACACTGCCCCCGGGATGGAGT------------------
------------------------------------------------------GAGATG
AAATCGCTGACCAGTCTCGAGCTGGAGGGTACTCAGGTCTCCGGCACGCTGCCCCCAAGA
TGGAGTGAGATGAAATCGCTGAGAACTCTTAATCTGGAGGGTACTCAGGTCTCCGGCACA
CTGCCCCCGGGATGGGGTGAGATGAAATCGCTGACCAATCTCTATCTGGAGGGTACTCAG
CTCTCCGGCAGTCTGCCCACGGAATGGAGAGGGATGAAATCGCTGACCAATCTCTATCTG
GAGGGTACTCAGGTCTCCGGCAGTCTGCCGCCCCAGTGGAGCTCACTGACATCGCTGAGA
ACCCTTGATCTGGAGGGTACTCAGGTCTCCGGCAGGCTGCCGCCCGAGTGGAGCAGGATG
TTGAGTGCCGAGAACCTGCAGCTGGAGCACTGCGACCTGTCCGGCAGTCTGCCGCCCGAG
TGGTCTGCGATGCCAAGGCTGCGTCTTGTCGGACTG
>LmjF12.1040 
GGGACGCTGCCGGACAGCTGGAGCCAACTGGGAGGACTGCTCTCCGTTACGTTGTCGGGC
TGCGGCGTGAGCGGTACACTGCCCGCCTCATGGGGCTTGATGGTTCGTTTACGTGAATTG
ACTGTGAGAGATTGCAGGCACCTCACCGGCAGCCTGCCTTCTTTGTGGAGCTGGCTGCCT
AATTTACAGAAGCTGGTGCTGAGGCAACTGCAGCTGAGCGGTACGCTGCCGGCTGAGTGG
AGCCGGGTGACGTCATTGCTTGAGCTGGAGATCGTTGCTGCAGGCGACATCACC------
------------------------------------------------------------
------------------------------------------------------------
------------------------------------------------------------
------------------------------GGCACGCTGCCGCCCGAGTGGAGCTCGATA
AAATCGCTGAGAACTCTTAATCTGGAGGGTACTCAGGTCTCCGGCACACTGCCCCCGGGA
TGGAGTGAGATGAAATCGCTGACCAATCTCGAGCTGGAGGGTACTCAGGTCTCCGGCAGT
CTGCCGCCCCAGTGGGTCTCGATGGCATCGCTGAGAACTCTTAATCTGGAGGGTACTCAG
GTCTCCGGCACACTGCCCCCGGGATGGAGTGAGATGAAATCGCTGACCAATCTCGAGCTG
GAGGGTACTCAGGTCTCCGGCACGCTGCCCCCAGGATGGAGCTCGATAAAATCGCTGAGA
ACTCTTAATCTGGAGGGTACTCAGGTCTCCGGCACACTGCCCCCGGGATGGAGTGAGATG
AAATCGCTGACCAGTCTCGAGCTGGAGGGTACTCAGGTCTCCGGCACGCTGCCTCCAGGA
TGGAGTGAGATGAAATCGCTGAGAACTCTTAATCTGGAGGGTACTCAGGTCTCCGGCGCG
CTGCCCCCAGGATGGGGTGAGATGAAATCGCTGACCAATCTCTATCTGGAGGGTACTCAG
CTCTCCGGCAGTCTGCCCACGGAATGGAGAGGGATGAAATCGCTGACCAATCTCTATCTG
GAGGGTACTCAGGTCTCCGGCAGTCTGCCGCCCCAGTGGAGCTCACTGACATCGCTGAGA
ACCCTTGATCTGGAGGGTACTCAGGTCTCCGGCAGGCTGCCGCCCGAGTGGAGCAGGATG
TTGAGTGCCGAGAACCTGCAGCTGGAGCACTGCGACCTGTCCGGCAGTCTGCCGCCCGAG
TGGTCTGCGATGCCAAGGCTGCGTCTTGTCGGACTG
>LmjF12.0910 
GGGACGCTGCCGGACAGCTGGAGCCAACTGGAAAGACTGATCTCCCTTACGTTGTCGGGC
TGCGGCGTGAGCGGTACACTGCCCGCCTCATGGGGCTCGATGGTTCGTTTACGTGCCTTG
ACTGTGGGAAATTGCAGGCACCTCACCGGCAGCCTGCCTTCTGAGTGGAGCTGGCTGCCT
AATTTACAGACTCTGGTGCTGAGGCAACTGCAGCTGAGCGGTACGCTGCCGGCTGAGTGG
AGTCGGATGAAGTTCGTAACTACGCTGGAGATCGCTGCAGCTGGCAGCTTCACCGGCACG
CTGCCGACTGAGTGGGGCTCGATGAAAGCGCTGACGAATCTGTATCTGACCGATTTGCCG
ATTGGTGGCAGTCTGCCACCCGAGTGGGGCTCGATGGTGAGGATAAGAAGGCTGAAGATC
TGGGAATTGCCGTTGGCCGGCCCCCTTCCTCCTCAATGGGGCTCGATAGCGGGGCTGGAG
ACTCTTTCTCTGCGGGACACAAACATCTCC------------------------------
------------------------------------------GGCACGCTGCCGCCCGAA
TGGAGCTCGATGACGTTTCTAACCAATCTTGATCTGCGGGGCGCAAGCATCTCCGGCAGT
CTGCCGCCCCAGTGGGGCTCATTGGCATTCCTGAGAGGTCTTGATCTGCGGGGCACGAAG
GTCTCC------------------------------------------------------
------------------------------------------------------------
------------------------------------------------------------
------------------------------------------------------------
------------------------------------------------------GGCACG
CTGCCCCCGGGATGGAGTGGGATGTCATGGATGACCCTTCTCTATCTGGAGCTCACTCAG
GTCTCCGGTACGCTGCCGCCCCAGTGGAGCTCGATGACACGGCTTAGAGATCTTAATCTT
CAGGGTACTCAGGTCTCCGGCAGTCTACCGCCCCAGTGGAGCTCACTGAAAGTGCTTAAC
TTTCTCGATCTGGAGGGTACTCAGGTCTCCGGCAGTCTGCCGCCCGAGTGGAGCACGATG
TTGGGTGCCGAGTTCCTGCAGCTGGAGCACTGCGACCTGTCCGGCAGTCTGCCGCCCGAG
TGGTCTGCGATGCCAAGGCTGCGTCTTGTCGGACTG
>LmjF12.0920 
GGGACGCTGCCGGACAGCTGGAGCCAACTGGAAAGACTGATCTCCCTTACGTTGTCGGGC
TGCGGCGTGAGCGGGACACTGCCCGCCTCATGGGGCTCGATGGTTCGTTTACGTGCCTTG
ACTGTGGGAAATTGCAGGCACCTCACCGGCAGCCTGCCTTCTGAGTGGAGCTGGCTGCCT
AATTTACAGACTCTGGTGCTGAGGCAACTGCAGCTGAGCGGTACGCTGCCGGCTGAGTGG
AGTCGGATGAAGTTCGTAACTACGCTGGAGATCGCTGCAGCTGGCAGCTTCACCGGCACG
CTGCCGACTGAGTGGGGCTCGATGAAAGCGCTGACGAATCTGTATCTGACCGATTTGCCG
ATTGGTGGCAGTCTGCCACCCGAGTGGGGCTCGATGGTGAGGATAAGAAGGCTGAAGATC
TGGGAATTGCCGTTGGCCGGCCCCCTTCCTCCTCAATGGGGCTCGATAGCGGGGCTGGAG
ACTCTTTCTCTGCGGGACACAAACATCTCC------------------------------
------------------------------------------GGCACGCTGCCGCCCGAA
TGGAGCTCGATGACGTTTCTAACCAATCTTGATCTGCGGGGCGCAAGCATCTCCGGCAGT
CTGCCGCCCCAGTGGGGCTCATTGGCATTCCTGAGAGGTCTTGATCTGCGGGGCACGAAG
GTCTCC------------------------------------------------------
------------------------------------------------------------
------------------------------------------------------------
------------------------------------------------------------
------------------------------------------------------GGCACG
CTGCCCCCGGGATGGAGTGGGATGTCATGGATGACCCTTCTCTATCTGGAGCTCACTCAG
GTCTCCGGTACGCTGCCGCCCCAGTGGAGCTCGATGACACGGCTTAGAGATCTTAATCTT
CAGGGTACTCAGGTCTCCGGCAGTCTACCGCCCCAGTGGAGCTCACTGAAAGTGCTTAAC
TTTCTCGATCTGGAGGGTACTCAGGTCTCCGGCAGTCTGCCGCCCGAGTGGAGCACGATG
TTGGGTGCCGAGTTCCTGCAGCTGGAGCACTGCGACCTGTCCGGCAGTCTGCCGCCCGAG
TGGTCTGCGATGCCAAGGCTGCGTCTTGTCGGACTG
>LmjF12.1060 
GGGACGCTGCCGGACAGCTGGAGCAAACTGGAAGGACTGACTTCCCTTACGTTGTTGGGC
TGCGGCGTGAGCGGGACACTGCCCGCCTCATGGAGCTCGATGGTTCGTTTACGTGCCTTG
ACTGTGGGAAATTGCAGGCACCTCACCGGCAGCCTGCCTTCTGAGTGGAGCTGGCTGCCT
AATTTACAGACTCTGGTGCTGAGGCAACTGCAGCTGAGCGGTACGCTGCCGGCTGAGTGG
AGTCGGATGAAGTTCGTAACTACGCTGGAGATCGCTGCAGCTGGCAGCTTCACCGGCACG
CTGCCGGCTGAGTGGGGCTCGATGAAAGCGCTGACGAATCTGTATCTGACCGATTTGCCG
ATTGGTGGCAGTCTGCCACCCGAGTGGGGCTCGACGGCCGTCCTCAGAAAGCTGAAGATC
TGGGAATTGCCGTTGGCCGGCCCCCTTCCTCCTCAATGGGGCTCGCTAGTGGGGCTGCAG
ACTCTTTCTCTGCGGGACACAAACATCTCC------------------------------
------------------------------------------------------------
------------------------------------------------------GGCACG
CTGCCGCCCGAATGGAGCTCGATGAGAGCGCTGAGGGGTCTTAAGCTGCGGGGCAAGAAG
TTCTCCGGTACACTGCCGCCCCAGTGGAGCTCATTGGCATTGCTGATCCGTCTCGATCTG
GAGGGTACTCAGGTCTCCGGCGCGCTGCCGCCCCAGTGGGTCTCATTGGCATCGCTGAGA
ACTCTTGATCTGGAGGGTACTCAGGTCTCC------------------------------
------------------------------------------------------------
------------------------------------------------------GGCACA
CTGCCCCCGGGATGGAGTGAGATGAAATCGCTGACCAATCTCTATCTGGAGGGTACTGAG
GTCTCCGGCAGTCTGCCGCCCCAGTGGAGCTCAATGGCATCGCTGACCAGTCTCTATCTG
GAGGGTACTCAGGTCTCCGGCAGTCTGCCGCCCGAGTGGAGCTCAATGAAATCGCTGAGA
ACCCTTGATCTGGAGGGTACTCAGGTCTCCGGCAGGCTGCCGCCCGAGTGGAGCAGGATG
TTGAGTGCCGAGAACCTGCAGCTGGAGCACTGCGACCTGTCCGGCAGTCTGCCGCCCGAG
TGGTCTGCGATGCGACAGCTGCGTCTTGTCGGACTG
>LmjF12.0740 
GGGACGCTGCCGGACAGCTGGAGCAAACTGGGAGGACTGCTCTCCGTTACGTTCTCGGGC
TGCGGCGTGAGCGGTACACTGCCCGCCTCATGGGGCTTGATGGTTCGTTTACGTGCCTTG
ACTGTGGGAAATTGCAGGCACCTCACCGGCAGCCTGCCTTCTGAGTGGAGCTGGCTGCCT
AATTTTCAAATTCTGGTGCTGAGGCAACTGCAGCTGAGCGGTACGCTGCCGGCTGAGTGG
AGCCGGGTGACGTCATTGCTTGAGCTGGAGATCGTTGCTGCAGGCGACATCACC------
------------------------------------------------------------
------------------------------------------------------------
------------------------------------------------------------
------------------------------GGCACGCTGCCGGCTAAGTGGAGCTCGATA
AAATCGCTGAGAACTCTTAATCTGGAGGGTACTCAGGTCTCCGGCACACTGCCCTCGGGA
TGGAGTGAGATGAAATCGCTGACCAGTCTCGAGCTGGAGGGTACTCAGGTCTCCGGCACG
CTGCCTCCAGGATGGAGCTCGATAAAATCGCTGAGAACTCTTAATCTGGAGGGTACTCAG
GTCTCCGGCAGTCTGCCGCCCCAGTGGGTCTCGATGGCATCGCTGAGAACTCTTAATCTG
GAGGGTACTCAGGTCTCCGGCACGCTGCCCCCGGGATGGAGTGAGATGAAATCGCTGACC
AGTCTCGAGCTGGAGGGTACTCAGGTCTCCGGCACGCTGCCTCTAGGATGGAGTGAGATG
AAATCGCTGAGAACTCTTAATCTGGAGGGTACTCAGGTCTCCGGCAGTCTGCCGCCCCAG
TGGGTCTCGATGGCATCGCTGAGAACTCTTAATCTGGAGGGTACTCAGGTCTCCGGCACA
CTGCCCCCGGGATGGAGTGAGATGAAATCGCTGACCAATCTCTATCTGGAGGGTACTCAG
CTCTCCGGCAGTCTGCCCACGGAATGGAGAGGGATAAAATCGCTGACCAATCTCTATCTG
AAAGGTACTCAGGTCTCCGGCAGTCTACCGCCCCAGTGGAGCTCACTGACATCGCTGAGA
ACCCTTGATCTGGAGGGTACTCAGGTCTCCGGCAGGCTGCCGCCCGAGTGGAGCAGGATG
TTGAGTGCCGAGAACCTGCAGCTGGAGCACTGCGACCTGTCCGGCAGTCTGCCGCCCGAG
TGGTCTGCGATGCCAAGGCTGCGTCTTGTCGGACTG
>LinJ12_v4.0671 
GGGACGCTGCCGGAGAGCTGGAGCAGGCTGCAACTGCTGACTTTCCTTACGTTTTCGGGC
AACAACGTGAGCGGGACGCTGCACGCCTCATGGAGGTCGATGAAGTTGCTGAAGGAATTG
TGGATTGAAGATTGCGGGAGTATCTCCGGCAGCCTGCCTTCTGAGTGGAGCTCGATGTCT
AATTTACAGACGCTGCTGCTCAGACAACTGCAGCTGAGCGGTACGCTACCGCGTGAGTGG
GCTGCGATGTCTTCATTACATACGCTGGAGATGACTGCTGCAGGCGACATCACCGGCACG
CTACCGCCCGAGTGGAGCTCGATGAAGTCGCTGACGAGTCTTTTCGTT------------
------------------------------------------------------------
------------------------------------------------------------
------------AACGAGTCGCTGATCAGCGGCACGCTGCCCCAGCAGTGGAGTTCGATG
AATGGGCTGATCGTTCTTGCACTGATGCGCTCTCAGGTCTCTGGCACACTGCCTGCGGCG
TGGAGCTCAATGACATCGCTGACGACTCTGAACCTGCAGCGCACAAACCTTTACGGCACG
CTGCCGCTCGAGTGGAGATCGATGACATCGCTGAGATTCCTTTATCTTCGTCGCACTCGG
GTCTCTGGCACGCTTCCGCCACAGTGGAGCTCAATGACATCGCTGACCCTTCTTGTTATG
CAGGCTACTCAGGTCTCCGGCACACTGCCTCGCGAATGGAGCTCGATGCCATCGCTGACC
CTTTTTTCTCTGCGGCGTACTCAGGTCTCC------------------------------
------------------------------------------------------------
------------------------------------------------------GGCACA
TTACCTCGTGAATGGAGCTCGATGAAATCACTGACCCTTCTTGCTCTGCAGTACACGAAG
GTTTCCGGCACGCTGCCGCCACAGTGGAGCTCGATGAAATCGCTGACCACTCTTGCTCTG
CAGCACACTCAGGTCTCCGGCACGCTGCCCCCGCGGTGGAGCTCACTGACATCGCTCAAC
CTTTTAAATCTGCACTACACTAAGGTCTCCGGCACGCTGCCACGCGAGTGGAGTATGATG
ACGAGTGCCGAGGTCCTTCAGCTGGAGTACTGCAACCTGTCCGGCAGTCTGCCCCCCGAA
TGGTCTGCGATGCCGAGGCTGAAGGAAGTCTCACTG
>LmjF12.1090 
GGGACGCTGCCGGACAGCTGGAGCAAGCTGGAGGGACTGACTTCCCTTACGTTGTTGGGC
AACAACGTGAGCGGTACGCTGCCGGCCTCGTGGAAGTCAATGGGGTTCTTGACTGCATTG
TGGATTGAAGATTGCGGCAGTATCTCCGGCAGTCTGCCGCCCGAGTGGAGCTCGATGCCT
AGTCTAACCACGCTGCTACTCAGACACCTTCAGCTGAGCGGTACGCTACCGGGCGAGTGG
GCTGCGATGCCCTCATTAAATACGCTGGAGATGACTGCTGCAGGCGGCATCACCGGCACA
CTGCCGCCCGAGTGGAGCTCGATGAAATCACTGACGAGTCTTTTCGTT------------
------------------------------------------------------------
------------------------------------------------------------
------------AACGAATCGTTGATCAGCGGTACGCTGCCCCAGCAGTGGAGCTCGATG
AATAGGCTGATCATTCTCGGTTTGATGCGCACTCAGGTCTCCGGGACACTTCCTGCGGCG
TGGAGCTCGATGACATCCCTGACGACTCTGAATCTGCAGCGCACTAACCTTCACGGCACG
CTGCCGCCCCAGTGGAGCTCAATGACATCGCTGAGCTTCCTTTATCTTCGTCGCACCCGG
GTCTCTGGCACACTTCCGCCCCAGTGGAGCTCTATGACATCGCTGACCCTTCTTGTTATG
CAGGCTACTCAGGTCTCCGGCACGCTGCCGCCCCAGTGGGGCTCCATGAAATCGCTGACC
CTTCTTTCTCTGCGGCGTACTCAGGTTTCC------------------------------
------------------------------------------------------------
------------------------------------------------------GGCACG
CTGCCGCCCCAGTGGGGCTCCATGAAATCGCTCACCCTTCTTGCTCTCCACTACACGAAG
GTTTCGGGAACGCTGCCGCCCCAGTGGAGCTCAATGAAATCGCTGACTACTCTTGCTCTG
CAGCACACTCAGGTTTCC------------------------------------------
------------------------------GGCACGCTGCCGCCCGGATGGAGTGGGATG
ACGAGTGCCCAGGTCCTGCAGCTGGAAAACTGCAACCTGTCCGGCAGTCTGCCCTCCTCG
TGGTCTGCGATACCGATGCTGGCTTCCGTCTCCCTT
>LmjF12.0990 
GGGACGCTGCCGGACAGCTGGAGCAAGCTGGAAAAACTGACTTTCCTTACGTTGTTGGGC
AACAAAGTGAGCGGTACGCTGCCCGCCTCATGGCACTCGATGACATCTTTGGAGTCGTTG
TCGATTGAAAAGTGTGAAAGCATCTCC---------------------------------
------------------------------------------------------------
------------------------------------------------------------
------------------------------------------------------------
------------------------------------------------------------
------------------------------------------------------------
------------------------------GGCGCGCTGCCGCCCCAGTGGAGCTCGATG
AAATCGCTGAGTTTTCTCAATCTGGATGGCGCGAAGGTCTCCGGCAGTCTGCCTCCTCAG
TGGAGCTCGATGAAATCGCTGAGAACTCTCGATCTCGGGGATACTCAGGTCTCCGGCAGT
CTGCCTCCTCAGTGGAGCTCGATGACATTGCTAAGTTTTCTCAATCTGGATGGCGCGAAG
GTCTCCGGCGCGCTGCCGCCCCAGTGGAGCTCGATGACATTGCTCGCCGTTCTCGATGTG
CAGGGCACTCAGGTCTCCGGCACGCTGCCGCCCCAGTGGAGCTCGATGAAATCGCTGAGT
GTTCTCAATCTGCGGGGCACAAGCATCTCCGGCAGTGTGCCCCCCCAGTGGAGCTCGATG
ACATCGCTGACGGCTCTCAATCTGCGGGGCACTCAGGTCTCCGGCACGCTGCCGCCCCAG
TGGAGCTCGATGACATCGCTCACTTCTCTCGATGTGCAGGGCACTCAGGTCTCCGGCACG
CTGCCGCCCCAGTGGAGCTCGATGACATCGCTCGCCGCTCTCGATGTGCAGGGCACTCAG
GTCTCCGGCACGCTGCCGCCCCAGTGGAGCTCGATGAGAAGGCTTACACATCTGCTGCTC
ACCGATACTTTGTTGTCCGGCACGCTTCCTGCTGAGTGGAGTGCGCTGCAGTCGCTTGTT
ACGCTTCAGCTGTCCAGCAGTAAGGTCTCCGGCACGCTGCCGCCCCAGTGGAGTGGGATG
TCGAAGGCCCAGTCCCTGCAGCTGCAGGACTGCGACCTGTCCGGCAGTCTGCCCTCTTCA
TGGTCTGCGATACCGATGCTGGCTTTCGTCTCCCTT
>LmjF12.0940 
------------------------------------------------------------
------------GGGACGCTGCCCGCCTCATGGCACTCGATGACATCTTTGGAGTCGTTG
TCGATTGAAAAGTGTGAAAGCATCTCC---------------------------------
------------------------------------------------------------
------------------------------------------------------------
------------------------------------------------------------
------------------------------------------------------------
------------------------------------------------------------
------------------------------------------------------------
------------------------------------------GGCAGTGTGCCCCCCGAG
TGGGGCTCGATGACATCGCTGAGTGTTCTCAATCTGCGGGGCACAGGCATCTCC------
------------------------------------------------------------
------------------------------------------------------------
------------------------------------------------------------
------------------------------------------------------------
------------------------------------------------------------
------------------------------------------------------------
------------------------------------------------------------
------------------------------------------------------------
------------------------------------------------------------
------------------------------GGCACGCTGCCGCCCCAGTGGAGTGGGATG
TCGAAGGCCCGGTCCCTGCAGCTGCAGGACTGCGACCTGTCCGGCAGTCTGCCCTCTTCG
TGGTCTGCGATACCGATGCTGGCTTCCGTCTCTCTT
>LmjF12.1000 
------------------------------------------------------------
------------GGGACGCTGCCCGCCTCATGGCACTCGATGACATCTTTGGAGTCGTTG
TCGATTGAAAAGTGTGAAAGCATCTCC---------------------------------
------------------------------------------------------------
------------------------------------------------------------
------------------------------------------------------------
------------------------------------------------------------
------------------------------------------------------------
------------------------------------------------------------
------------------------------------------GGCAGTGTGCCCCCCGAG
TGGGGCTCGATGACATCGCTGAGTGTTCTCAATCTGCGGGGCACAGGCATCTCC------
------------------------------------------------------------
------------------------------------------------------------
------------------------------------------------------------
------------------------------------------------------------
------------------------------------------------------------
------------------------------------------------------------
------------------------------------------------------------
------------------------------------------------------------
------------------------------------------------------------
------------------------------GGCACGCTGCCGCCCCAGTGGAGTGGGATG
TCGAAGGCCCGGTCCCTGCAGCTGCAGGACTGCGACCTGTCCGGCAGTCTGCCCTCTTCG
TGGTCTGCGATACCGATGCTGGCTTCCGTCTCTCTT
>LmjF12.0980 
------------------------------------------------------------
------------GGGACGCTGCCCGCCTCATGGCACTCGATGACATCTTTGGAGTCGTTG
TCGATTGAAAAGTGTGAAAGCATCTCC---------------------------------
------------------------------------------------------------
------------------------------------------------------------
------------------------------------------------------------
------------------------------------------------------------
------------------------------------------------------------
------------------------------------------------------------
------------------------------------------GGCAGTGTGCCCCCCGAG
TGGGGCTCGATGACATCGCTGAGTGTTCTCAATCTGCGGGGCACAGGCATCTCC------
------------------------------------------------------------
------------------------------------------------------------
------------------------------------------------------------
------------------------------------------------------------
------------------------------------------------------------
------------------------------------------------------------
------------------------------------------------------------
------------------------------------------------------------
------------------------------------------------------------
------------------------------GGCACGCTGCCGCCCCAGTGGAGTGGGATG
TCGAAGGCCCGGTCCCTGCAGCTGCAGGACTGCGACCTGTCCGGCAGTCTGCCCTCTTCG
TGGTCTGCGATACCGATGCTGGCTTCCGTCTCTCTT
>LmjF12.0810 
------------------------------------------------------------
------------GGGACGCTGCCCGCCTCATGGCACTCGATGACATCTTTGGAGTCGTTG
TCGATTGAAAAGTGTGAAAGCATCTCC---------------------------------
------------------------------------------------------------
------------------------------------------------------------
------------------------------------------------------------
------------------------------------------------------------
------------------------------------------------------------
------------------------------------------------------------
------------------------------------------GGCAGTGTGCCCCCCGAG
TGGGGCTCGATGACATCGCTGAGTGTTCTCAATCTGCGGGGCACAGGCATCTCC------
------------------------------------------------------------
------------------------------------------------------------
------------------------------------------------------------
------------------------------------------------------------
------------------------------------------------------------
------------------------------------------------------------
------------------------------------------------------------
------------------------------------------------------------
------------------------------------------------------------
------------------------------GGCACGCTGCCGCCCCAGTGGAGTGGGATG
TCGAAGGCCCGGTCCCTGCAGCTGCAGGACTGCGACCTGTCCGGCAGTCTGCCCTCTTCG
TGGTCTGCGATACCGATGCTGGCTTCCGTCTCTCTT
>LmjF12.0780 
------------------------------------------------------------
------------GGGACGCTGCCCGCCTCATGGCACTCGATGACATCTTTGGAGTCGTTG
TCGATTGAAAAGTGTGAAAGCATCTCC---------------------------------
------------------------------------------------------------
------------------------------------------------------------
------------------------------------------------------------
------------------------------------------------------------
------------------------------------------------------------
------------------------------------------------------------
------------------------------------------GGCAGTGTGCCCCCCGAG
TGGGGCTCGATGACATCGCTGAGTGTTCTCAATCTGCGGGGCACAGGCATCTCC------
------------------------------------------------------------
------------------------------------------------------------
------------------------------------------------------------
------------------------------------------------------------
------------------------------------------------------------
------------------------------------------------------------
------------------------------------------------------------
------------------------------------------------------------
------------------------------------------------------------
------------------------------GGCACGCTGCCGCCCCAGTGGAGTGGGATG
TCGAAGGCCCGGTCCCTGCAGCTGCAGGACTGCGACCTGTCCGGCAGTCTGCCCTCTTCG
TGGTCTGCGATACCGATGCTGGCTTCCGTCTCTCTT
>LmjF12.0760 
GGGACGCTGCCGGACAGCTGGAGCAAGCTGGAAAAACTGACTTTCTTTACGTTGTCGGGC
AACAAAGTGAGCGGTACGCTGCCCGCCTCATGGCACTCGATGAGATCTTTGGAGTCGTTG
TCGATTGAAAAGTGTGAAAGCATCTCC---------------------------------
------------------------------------------------------------
------------------------------------------------------------
------------------------------------------------------------
------------------------------------------------------------
------------------------------------------------------------
------------------------------GGCAGTGTGCCCCCCCAGTGGGGCTCGATG
AAATCGCTGAGTTTTCTTAATCTGGATGGCGCGAAGGTCTCCGGCAGTCTGCCGCCCCAG
TGGAGCTCGATGACATCGCTGACTGCTCTCAATCTGCGGGGCACAAGCATCTCCGGCACG
CTGCCTCCTCAGTGGGGCTCGATGAAATCGCTGAGTTTTCTCAATCTGGAAAACACGAAG
GTCTCCGGCACGCTGCCGCCCCAGTGGAGCTCGATGACATTGCTCGCCGCTCTCGATGTG
CAGGGCACTCAGGTCTCCGGCACGCTGCCGCCCCAGTGGAGCTCGATGAGA---------
------------------------------------------------------------
------------------------------------------------------------
------------------------------------------------------------
------------------------------------------------------------
------GGCACGCTGCCGCCCCAGTGGAGCTCCATGAAAAAGCTTACGCAGCTACTGCTC
GACGATACGTTGTTGTCCGGCACGCTTCCTGCTGAGTGGAGTGCGCTGCAGTCGCTTGAT
ACACTGCGGCTGTCCGGCAGTAAGGTCTCCGGCACGCTGCCGCCCCAGTGGAGTGGGATG
TCGAAGGCCCGGTCCCTGCAGCTGCAGGACTGCGACCTGTCCGGCAGTCTGCCCTCTTCG
TGGTCTGCGATGCCGATGCTGGCTTCCGTCTCTCTT
>LmjF12.0890 
GGGACGCTGCCGGACAGCTGGAGCAAGCTGGAAGGACTGACTTCCCTTAAGTTGTCGGGC
AACAAAGTGAGCGGTGCGCTGCCCGCCTCATGGCACTCGATGACATCTTTGGAGTCGTTG
TCGATTGAAAAGTGTGAAAGCATCTCC---------------------------------
------------------------------------------------------------
------------------------------------------------------------
------------------------------------------------------------
------------------------------------------------------------
------------------------------------------------------------
------------------------------------------------------------
------------------------------------------GGCGCGCTGCCGCCCCAG
TGGAGCTCGATGACATCGCTGAGTGTTCTCAATCTGCGGGGCACAGGCATCTCC------
------------------------------------------------------------
------------------------------------------------------------
------------------------------------------------------------
------------------------------------------------------------
------------------------------------------------------------
------------------------------------------------------------
------------------------------------------------------------
------GGCGCGCTGCCGCCCCAGTGGAGGTGGATGAGAAAGCTTACAGATGTGCTGCTC
GCTGATACGTTGTTGTCCGGGACGCTGCCGCCCGAATGGGGTTCTATGAGCAGCCTGGCG
TACCTTCACCTTTATCTTACTCAGGTCTCCGGCACGCTGCCGCCCGAGTGGAGTGGGATG
TCGGAGGCCGCATACTTCTGGCTGAACAACTGCGACCTGTCCGGCAGTCTGCCGCCCGAG
TGGTCGTCGATGCCAAAGCTGCGCGGTATGTCACTG
>LmjF12.0730 
------------------------------------------------------------
------------------------------------------------------------
------------------------------------------------------------
------------------------------------------------------------
------------------------------------------------------------
------------------------------------------------------------
------------------------------------------------------------
------------------------------------------------------------
------------------------------GGGACGCTGCCGCCCCAGTGGAGCTCGATG
AAATCGCTGATTTTTATCAATCTGCAATACACGAAGGTCTCCGGCACGCTGCCGCTCCAG
TGGAGCTCGATGACATCGCTGAGCCTTCTCAATCTGCGGGGCACTCAGGTCTCGGGCACG
GTGCCGCCCCAGTGGAGCTCAATGACATCGCTGAGCCTTCTCAATCTGGATTACGTGAAT
GTCTCCGGCACGCTGCCGCCCCAGTGGAGCTCGATGACATCGCTGACCTTCCTCGATCTG
CTGGGTACTCAGGTCTCCGGCACGCTGCCGCCCCAGTGGAGCTCAATGACATCGCTGAGA
ACTCTCGATCTGGGGGATACTCAGGTCTCCGGCAGTCTGCCCCCGGGATGGAGTGAGCTG
AAATCGCTGAGCCTTCTCAATCTCAATGGCACAAAGGTCGCTGGGACTCTGCCGCACGAG
TGGTCGTCGATGACGTCGCTGACCGCTCTGGATCTTGTGGGCACTCAGATCTCCGGCAGT
CTGCCTCCTCAGTGGAGCGCGATGTCATCGGTGAGCCTTCTGAATCTGAATGGCACAAAG
GTCTCCGGCACTCTGCCGCACCAGTGGTCGTCGATGACGTCGCTGACCGCCCTGTATGTG
CAGGGAACTCAAGTCTCCGGCAGTCTGCCGCCCCAGTGGAGCTCGATGACATCGCTGAGC
CTTCTGAACCTGAATGGCGCAAAGGTCTCCGGCACGTTGCCGCCCGAGTGGAGTGGGATG
TCGGAGGCCGCATACTTCTGGCTGGAACACTGCGACCTGTCCGGCAGTCTGCCGCCTGAG
TGGTCGTCGATGCCAAAGCTGCGCGGTATCTCACTG
>LmjF12.0755 
GGGACGCTGCCGGACAGCTGGAGCAAGCTGGAAGGACTGACTTCCCTTACGTTGTCGGGC
AACAAAGTGAGCGGTACGCTGCCCGCCTCATGGCACTTGATGAAGCGGTTGACATCTTTG
GTAATTGCAGACTTTGACAGTATCACCGGCAGCCTGCCGCCTGAGTGGAGCTCGATGCCT
AATTTAAACGCTGTGGAGCTGAAGCGACTAAAACTGAGCGGTACGTTGCCTGCGGACTGG
AGCTCT------------------------------------------------------
---------------------TTGAAATCACTGTCGAACGTCGTTCTTGAGGACACGCCG
ATCACAGGCTTGTTGCCCCCGGAGTGGGCCTCGCTGGAGAGAATACAGCAGCTGGTTCTA
CGGAAATTGAAGCTGACCGGCCCTCTCCCTCCTCAGTGGAGCTCA---------------
---------------------------------------------------------ATG
AAGATATTGCAGTATCTTACTCTGGATGGCACTCAGGTCTCCGGCACGCTGCCGCCCCAG
TGGAGCGCGATGGCATCGGTGCGAATTCTTAACCTGGAGGGTACTGAGGTCTCTGGTACG
CTGCCGCCTGAGTGGATATCGATGAGCAGGCTGCAAACTCTGAATCTGCGGCGCACGAAA
GTATCC------------------------------------------------------
------------------------------------------------------------
------------------------------------------------------------
------------------------------------------------------------
------------------------------------------------------------
------------------------------------------------------------
------------------------------------------------------------
------------------GGCACTCTGCCGCCCGAATGGAGTTCTATGAGCAGCCTGGAG
TACTTTCACCTTTATCTTACTCAGGTCTCCGGCACGCTGCCGCCCGAGTGGAGTGGGATG
TCGAAGGCCGCATACTTCTGGCTGGAATACTGCGACCTGTCCGGCAGTCTGCCGCCCGAG
TGGTCGTCGATGCCAAAGCTGCGCGGTATCTCACTG
>LmjF12.0765 
GGGACGCTGCCGGACAGCTGGGGCAAGCTGGAAGGACTGACTTCCCTTAAGTTGTCGGGC
AACAAAGTGAGCGGTACGCTGCCCGCCTCATGGCACTCGATGAAGCGGCTGTCATTCTTG
ATAATTGAAGAATCTGGCGGCATCACCGGCGCGCTGCCGCCCGAGTGGAGCTCGATGCCT
AATTTACAGACTCTGCAGCTAAGGCGACTAAAACTGAGCGGTACGCTGCCTGCGGAGTGG
AGCTCT------------------------------------------------------
---------------------TGGAAATCACTAGTGAACGTCTTTCTTGAGGACACGCCG
ATCACAGGCTTGTTGCCCCCGGAGTGGGGCTCGCTGGAGAGAATACAGCAGCTGGTTCTA
GAGAAATCGAAGCTGACCGGCCCTCTCCCTCCTCAGTGGAGCTCG---------------
------------------------------------------------------------
------------------------------------------------------------
------------------------------------------------------------
------------------------------------------------------------
------------------------------------------------------------
------------------------------------------------------------
------------------------------------------------------------
------------------------------------------------------------
------------------------------------------------------------
------------------------------------------------------------
------------------------------------------------------------
---------------------------------------------ATGAGATCGCTGAGC
CTTCTGAACCTGAATGGCGCAAAGGTCTCCGGCACGCTGCCGCCCGAGTGGAGTGGGATG
TCGAAGGCCGCATACTTCTGGCTGAACAACTGCGACCTGTCCGGCACGCTGCCGCCCCAG
TGGTCGTCGATGCCAAACCTGCGCGGCGTCTCACTG
>LmjF12.0870 
GGGACGCTGCCGGACAGCTGGAGCAAGCTGGAAGGACTGACTTCCCTTACGTTGTCGGGC
TGCGGCGTGAGCGGTACACTGCCCGCCTCATGGCACTCGATGAAGCTGTTTTCATATTTG
TTAATTCAAGAATCTGGCGGCATCATCGGCACGCTGCCGCCCGAGTGGAGCTGGCTGCCT
AATTTACAGACTCTGCGGCTAAGGCGACTAAAACTGAGCGGTACGCTGCCTGCGGAGTGG
AGCTCT------------------------------------------------------
---------------------TGGAAATCACTGTCGAACGTCTTTCTTGACGACACGCCG
ATCACAGGCTTGTTGCCCCCGGAGTGGGGCTCGCTGGAGAGAATACAGCAGCTGGTTTTA
CGGAAATTGAAGATTACCGGCCCTCTCCCTCCTCAGTGGAGCCTA---------------
---------------------------------------------------------ATG
AAGGTATTGCGGGTTCTAGATCTGGATAGCACGAAGGTATCC------------------
------------------------------------------------------------
------------------------------------------------------------
------------------------------------------------------------
------------------------------------------------------------
------------------------------------------------------------
------------------------------------------------------------
------------------------------------------------------------
------------------------------------------------------------
------------------------------------------------------------
------------------------------------------------------------
------------------------------GGCACGCTGCCGGCCGAGTGGAGTCGGATG
TCGACGGCTGCATACTTCTGGCTGAACAACTGCGACCTGTCCGGCACGCTGCCGCCCCAG
TGGTCGTCGATGCCATACCTGCGCGGCGTCTCACTG
>LmjF12.0960 
------------------------------------------------------------
------------GGGACGCTGCCCGCGTCATGGCACTTGATGAAGCGGTTGACATCTTTG
GTAATTGAAGACTTTGACAGTATCACCGGCAGCCTGCCGCCTGAGTGGAGCTCGATGCCT
AATTTACAGACTCTGCAGGTGAGGCGACTAAAACTGAGCGGTACGTTGCCTGCGGACTGG
AGCTCT------------------------------------------------------
---------------------TTGAAATCACTGTCGAACGTCGTTCTTGAGGACATGCCG
ATCACAGGCTTGTTGCCCCCGGAGTGGGGCTCGCTGGAGAGAATACAGCAGCTGGTTCTA
CGGAAATTGAAGCTGACCGGCCCTCTCCCTCCTCAGTGGAGCCCA---------------
---------------------------------------------------------ATG
AAGGCATTGCGGTTTCTTACTCTGGATGGCACGAATCTATCCGGCACGCTGCCGCCCCAG
TGGAGCGCGATGGCATCGGTGATATCTCTTAATCTGGAGGGTACTGAGGTCTCTGGCACG
CTGCCGCCTAAGTGGATATCGATGAGCAGGCTGCAAACTCTGAATCTGCGGCGCACGAAA
GTATCC------------------------------------------------------
------------------------------------------------------------
------------------------------------------------------------
------------------------------------------------------------
------------------------------------------------------GGCACT
CTGCCGCCCGAATGGAGTTCTATGGGCAGCCTGGCGAACCTTCAACTTTCTCTTACTCAG
GTCTCCGGCACGCTGCCGCCCCAGTGGAGCTCGATGAGAAAGCTTACGCAGCTGCTGCTC
ACCGATACTTTGTTGTCCGGCACGCTTCCTGCTGAGTGGAGTGCGCTGCAGTCGCTTGTT
ATACTGCAGCTGTCCGGCAGTAAGTTCTCCGGCACGCTGCCGCCCCAGTGGAGTGGGATG
TCGAAGGCCCGGTCCCTGCAGCTGCAGGACTGCGACCTGTCCGGCAGTCTGCCCTCTTCG
TGGTCTGCGATACCGATGCTGGCTTCCGTCTCTCTT
>LmjF12.0830 
------------------------------------------------------------
------------GGGACGCTGCCCGCCTCATGGCACTTGATGAAGCGGTTGACATCTTTG
GTAATTGCAGACTTTGACAGTATCACCGGCAGCCTGCCGCCTGAGTGGAGCTCGATGCCT
AATTTAAACGCTGTGGAGCTGAAGCGACTAAAACTGAGCGGTACGTTGCCTGCGGACTGG
AGCTCT------------------------------------------------------
---------------------TTGAAATCACTGTCGAACGTCGTTCTTGAGGACATGCCG
ATCACAGGCTTGTTGCCCCCGGAGTGGGGCTCGCTGGAGAGAATACAGCAGCTGGTTCTA
CGGAAATTGAAGGTGACCGGCCCTCTCCCTCCTCAGTGGAGCCCA---------------
---------------------------------------------------------ATG
AAGGCATTGCGGTTTCTTACTCTGGATGGCACGAATCTATCCGGCACGCTGCCGCCCCAG
TGGAGCGCGATGGCATCGGTGATATCTCTTAATCTGGAGGGTACTGAGGTCTCTGGCACG
CTGCCGCCTGAGTGGATATCGATGAGCAGGCTGCAAACTCTGAATCTGCGGCGCACGAAA
GTATCC------------------------------------------------------
------------------------------------------------------------
------------------------------------------------------------
------------------------------------------------------------
------------------------------------------------------GGCACT
CTGCCGCCCGAATGGAGTTCTATGGGCAGCCTGGCGAACCTTCAACTTTCTCTTACTCAG
GTCTCCGGCACGCTGCCGCCCCAGTGGAGCTCGATGAAAAAGCTTACGCAGCTGCTGCTC
ACCGATACTTTGTTGTCCGGCACGCTTCCTGCTGAGTGGAGTGCGCTGCAGTCGCTTGTT
ATACTGCAGCTGTCCGGCAGTAAGTTCTCCGGCACGCTGCCGCCCCAGTGGAGTGGGATG
TCGAAGGCCCGGTCCCTGCAGCTGCAGCACTGCGACCTGTCCGGCAGTCTGCCCTCTTCG
TGGTCTGCGATACCGATGCTGGCTTCCGTCTCTCTT
>LmjF12.0850 
GGGACGCTGCCGGACAGCTGGAGCAAGCTGGAAGGACTGACTTCCCTTACGTTGTCGGAC
TGCGGCATGGGTGGTACGCTGCCGGCCTCATGGAGCTCGATGACTCGGCTGACGGAGCTT
AGGATAGAAAGATGCGGGTTTTTCTCGGGCACGCTGCCGCCCGAGTGGAGCTCGATGAAG
TCCATCCAGTTTGTTGACCTGAGGGTTATGAAGCTGAGCGGTACGCTGCCGCCCCAGTGG
AGCTCGATGACGTCATTGGATACGCTGTCGCTTCGTGACGTTGGCGAGATCACCGGCACG
CTGCCGCCCGAGTGGAAATCGATGAAATCAATTCTGTATCTGTACGTTACCAAATCGAGG
ATTAGCGGCTCATTGCCCGTTGAGTGGAGTGAGATGACGACCGTGAGGGAGTTTTCGTTT
CGGGAATCGCCGTTGGCCGGCCCCCTCCCTCCTCAGTGGAGCAGCATCAAGACACTGAGG
AGAGTGTACCTGGCGAACACTGATATCTCC------------------------------
------------------------------------------GGGACGCTGCCGTCCAGT
TGGACAGCCCTAACCCGTGTTGATCACCTGCACTTGGAGGGCACAAAGCTCTCC------
------------------------------------------------------------
------------------------------------------------------------
------------------------------------------------------------
------------------------------------------------------------
------------------------------------------------------------
------------------------------------------------------GGCACG
CTGCCGCCTGAGTGGATATCGATGTCGTCGCTTGCGCAGCTGTTTCTGAGCAGGTCGCTT
GTTCAGGGCACGCTGCCGCCCCAGTGGAGCGCCATGAAAAAGCTTACGCAGCTGCTGCTC
GACGATACTTTGTTGTCCGGCACGCTTCCTGCTGAGTGGAGTGCGCTGCAGTCGCTTGTT
ACACTGCAGCTGTCCGGCAGTAAGGTCTCCGGCACGCTGCCGCCCCAGTGGAGTGGGATG
TCGAAGGCCCAGTCCCTGCAGCTGCAGGACTGCGACCTGTCCGGCAGTCTGCCCTCTTCG
TGGTCTGCGATACCGATGCTGGCTTCCGTCTCTCTT
>LmjF12.1070 
GGGACGCTGCCGGACAGCTGGAGCAAGCTGGAAGGACTGACCTCCCTTAAGTTGTCGGAC
AGCGGCATGGGTGGTACGCTGCCGGCCTCATGGAGCTCGATGACTCGGCTGACGGAGCTT
AGGATAGAAAGATGCGGGTTTTTCACTGGCACGCTGCCGGCTGAGTGGAGCTCGATGAAG
TCCATCCAGTTTGTTGACCTGAGGGTTATGAAGCTGAGCGGTACGCTGCCTCCTCAGTGG
AGCTCGATGACATCATTGGATACGCTGTCGCTTCGTGACGTTGGCGAGATCACCGGCACG
CTGCCGCCCGAGTGGAAATCGATGAAATCAATTCTGTATCTGTACGTTACCAAATCGAGG
ATTAGCGGCTCATTGCCCGTTGAGTGGAGTGAGATGACGACCGTGAGGGAGTTTTCGTTT
CGGGAATCGCCGTTGGCCGGCCCCCTCCCTCCTCAGTGGAGCAGCATCAAGACACTGAGG
AGAGTGTACCTGGCGAACACTGATATCTCC------------------------------
------------------------------------------GGGACGCTGCCGTCCAGT
TGGACAGCCCTAACCCGTGTTGATCACCTGCACTTGGAGGGCACAAAGCTCTCC------
------------------------------------------------------------
------------------------------------------------------------
------------------------------------------------------------
------------------------------------------------------------
------------------------------------------------------------
------------------------------------------------------GGCACG
CTGCCGCCTGAGTGGATATCGATGTCGTCGCTTGCGCAGCTGTTTCTGAGCAGGTCGCTT
GTTCAGGGCACGCTGCCGCCGGAGTGGAGCTCGATGAAGAAGCTTACGCAGCTGCTGCTT
GCCGATACTTTGTTGTCCGGCACGCTTCCTGCTGAGTGGAGTGCGCTGCAGTCGCTTGTT
ACGCTTCAGCTGTCCAGCAGTAAGGTCTCCGGCACGCTGCCGCCCCAGTGGAGTGGGATG
TCGAAGGCCCAGTCCCTGCAGCTGGAAAACTGCAACCTGTCCGGCAGTCTGCCCTCCTCG
TGGTCTGCGATACCGATGCTGGCTTCCGTCTCCCTT
>LinJ12_v4.0663 
GGGACGCTGCCGGCCAGCTGGAGCAGGCTGCAGGGACTGACCAATCTTACGTTGTCGGGC
TGCGGCGTGGGTGGTACGCTGCCCGCCTCATGGAGGTTGCTGACTCAGCTGACGGAGTTG
AGGATAGAAAGATGCGGGCTTTTCACCGGTACGCTCCCGCCTGAGTGGAGCTTGATGAGG
GCCCTGTGGTATCTGGATCTGAGGAATATGAAGCTGAGCGGGACGCTGCCGCCCCAGTGG
AGCTCGATGACATCATTACGGACGCTGTCGCTTCGAGACCTAAGCGACATCAGCGGCACG
CTGCCGCCCGAGTGGAAATCGATGAAATCAATTGTCTATCTGTACGTTACCAAATCGAGG
GTCAGCGGCTCACTGCCCGTTGAGTGGAGGGAGATGGCGACTGTGAGGGAGTTTTCGTTT
CGGGAATCGTCGTTGTCCGGCCCCCTCCCTCCTCAGTGGAGCAGCATCAAGACGCTGAGG
AGAGTGTACCTGGCGAACACTGACATCTCC------------------------------
------------------------------------------GGCACGCTGCCGTCCAGC
TGGAAAGCCCTGACCGGTGTTGATCACCTGCACTTAGAGGACACCAAGCTCTCC------
------------------------------------------------------------
------------------------------------------------------------
------------------------------------------------------------
------------------------------------------------------------
------------------------------------------------------------
------------------------------------------------------GGCACG
CTGCCGCCTGAGTGGATATCGATGTCGTCGCTTGCGCAGCTCTTTCTGAGCAGCTCGCTG
GTTGAGGGCACGCTGCCGCCCCAGTGGAGCTCGATGAAAAAGCTTCAGCTGCTGCTGCTC
GCCAATACGTTGCTGTCCGGCACGCTTCCTGCTGAGTGGAGTGCGCTGCAGTCGCTTGTT
ACACTGCAGCTGTCTGGCAGTAAGGTCTCCGGCACGCTGCCGGCCGGGTGGAGTGGGATG
TCGAAGGCCCAGTCCCTGCAGCTGGAGAACTGCGACCTGTCCGGCAATCTCCCCTCCAAG
TGGGCTGCGATGCCGAAGCTGCTTCGTGTGGACCTG
>LinJ12_v4.0668 
GGGACGCTGCCGGACAGCTGGAGCAGGCTGCAGGGACTGACCTCACTTACGTTGTCGGGC
TGCGGCGTGAGCGGGACGCTGCCCCCCTCGTGGCGCTCGATGAAGTCTTTGACGTCGTTG
GCGATCGAAAAGTGTGGAAGTGTAACCGGCAAGCTGCCGCCTGAGTGGGCCGCGATGCCT
CTTTTAAAGACGCTGCTTCTCAGACAGCTGCAGCTGAGGAGTACGCTGCCTAAAGAGTGG
GGTGGGATGACGTCCTTGCTGACGCTGGAGATAACTGCTGCAGGCAGCATCACCGGCACG
CTGCCTCCTCAGTGGAGCTCCATGACATCGCTGACGAATATGTTCCTAGATGATTTGTCG
CTTGGCGGCTCGCTGCCGGCGGCGTGGGGTTCGCTGGTGACACTGAAGCAGCTGGGGCTC
CGGGAGTCGCCGTTGACCGGCCCCCTTCCTCATCACTGGACCTCGATAAGGGGGCTCAGC
TTTCTTGCTCTGCAGGGCACAAGTATCACCGGCACGCTGCCGCCTCAGTGGAGCTCAATG
GCATCGCTGGCCACTTTAAATCTAGAGCGCACTCACGTCTCCGGAACGCTGCCGCCCGGG
TGGAGTTCAATGACGTCGCTAAGCACCCTCAACCTGCAGGGCACAAGTATCTCCGGCACG
CTGCCGCCCAAGTGGAGCTCAATGACATCGCTGGCCATTTTAAAATTGGGTCGTACTCAG
GTCTCC------------------------------------------------------
------------------------------------------------------------
------------------------------------------------------------
------------------------------------------------------------
------------------------------------------------------------
------------------------------------------------------------
------------------------------------------------------------
------------------------------------------------------------
------------------------------GGCACGCTGCCGCCCGGGTGGAGTGGGATG
TCGAATGCCCGGTCCCTGGAGCTGGACAACTGCGACCTCTCCGGCAGTCTGCCCCCCGAG
TGGTCTGCGATGCCGAGGCTGCGTCTTGTCGCACTG
>LinJ12_v4.0670 
GGGACGCTGCCGGCCAGCTGGAGCAGGCTGCAGGGACTGAACTCCCTTTCGTTTTGGAGC
TGCGGCGTGAGCGGTACGCTGCCCGCCTCATGGAGCTCGATGAAGTCGTTGTCGTCGTTG
TGGATGCAATACTGTCCAAGTGTCACCGGCACGCTGCCGCCTGAGTGGGCCTCGATGCCT
CGTTTAGAGATGCTGCGGCTGAGGCACCTGCCGCTGAGGAGTAGACTGCCGCCTGAGTGG
GGC---------------------------------------------------------
------------------------------------------------------------
------------------------------------------------------------
------------------------------------------------------------
------------------------------------------------------------
------------------------------------------------------------
------------------------------------------------------------
------------------------------------------------------------
------------------------------------------------------------
------------------------------------------------------------
------------------------------------------------------------
------------------------------------------------------------
------------------------------------------------------------
------------------------------------------------------------
------------------------------------------------------------
------------------------------------------TCAATGAGATCGCTAACT
ATTTTGAATCTGGAGGGTACTCAGGTTTACGGCAGTCTGCCGCCCCGGTGGAGCGGAATG
TCGAATGTCTGGCTCCTGGAGCTGCAGAACTGCGACCTGTCCGGCAGTCTGCCCCCCGAG
TGGGCTGCGATGCCGAAGCTGCTTCGTGTGGACCTG
>LinJ12_v4.0666 
------------------------------------------------------------
------------GGGACGCTGCCCGCCTCGTGGAGCTCGATGACATCGCTGGTGTCGTTG
TGGCTTGAAGGGTGCGAACGTGTTACC---------------------------------
------------------------------------------------------------
------------------------------------------------------------
------------------------------------------------------------
------------------------------------------------------------
------------------------------------------------------------
------------------------------GGGACGCTGCCCGCCTCGTGGAGCTCGATG
ACATCGCTGAGCGATCTCAATCTGCATGGCACTCAGGTCTCCGGCAGTCTGCCGCCCCAG
TGGAGCTCGATGACATCGCTGGCCACGCTTTCTCTGCGGCTCACGAAGGTCTCCGGCAGT
CTGCCGTCCGAGTGGAGCTCGATGACATCGCTGACCCTTCTCGATCTGCAGGGCACTAAG
GTCTCC------------------------------------------------------
------------------------------------------------------------
------------------------------------------------------------
------------------------------------------------------------
------------------------------------------------------------
------------------------------------------------------------
------------------------------------------------------------
------------------------------------------------------------
------------------------------GGCAGTCTGCCGTCCGAGTGGAGCGGGATG
AAGAGTGCGGAGGTCCTGCAGCTGCAGGACTGCGACCTGTCCGGCAGTCTGCCCTCCTCG
TGGTCTGCGATGCCGAAGCTGCGGGAAGTCTTACTG
>LinJ12_V3.0690 
------------------------------------------------------------
------------GGGACGCTGCCCGCCTCGTGGAGCTCGATGACATCGCTGGTGTCGTTG
TGGCTTGAAAGGTGCGAACGTGTTACC---------------------------------
------------------------------------------------------------
------------------------------------------------------------
------------------------------------------------------------
------------------------------------------------------------
------------------------------------------------------------
------------------------------GGCACTCTGCCCGCCTCGTGGAGCTCGATG
AAAGCGCTGAGCGATCTCAATCTGCATGGCACTCAGGTCTCCGGCAGTCTGCCGCCGCAG
TGGAGCTCGATGACATCGCTGACCCTTCTCGATCTGCAGGGCGCTAAGGTCTCCGGCAGT
CTGCCGCCCCAGTGGAGCTCGATGACATCGCTGACCCTTCTCGATCTGCAGGGCGCTAAG
GTCTCC------------------------------------------------------
------------------------------------------------------------
------------------------------------------------------------
------------------------------------------------------------
------------------------------------------------------------
------------------------------------------------------------
------------------------------------------------------------
------------------------------------------------------------
------------------------------GGCAGTCTGCCGTCCGAGTGGAGTGGGATG
AAGAGTGCCGAGGTCCTGCAGCTGCAGGACTGCGACCTGTCCGGCAGTCTGCCCTCCTCG
TGGTCTGCGATGCCGAAGCTTGCGAAAGTCTCCCTG
>LinJ12_v4.0665 
GGAACGCTGCCGGACAGCTGGAGCAGGCTGCAGGGACTGACCTCACTTACGTTGTCGGGC
TGCGGCGTGAGCGGTACGCTGCCCCCCTCGTGGCGCTCGATGAAGTCTTTGGTGTCGTTG
TGGATTGAGAGTTGTGAAAGTGTTACCGGCAAGCTGCCGCCTGAG---------------
------------------------------------------------------------
------------------------------------------------------------
------------------------------------------------------------
------------------------------------------------------------
------------------------------------------------------------
------------------------------------------------TGGAGCTCGATG
AAATCGCTGAGAGATCTCCATCTGCATGGCGCGAAGGTTTCCGGCACGCTGCCGCCTGAG
TGGAGCACGATGAAATCGCTGACCCTTCTCGATCTGCAGGACACTCAGGTTACCGGCAGT
CTGCCGCCTGAGTGGAGCTCAATGAAATCCATGACCATTCTCAGTCTGAATGGCGCGAAG
GTTTCC------------------------------------------------------
------------------------------------------------------------
------------------------------------------------------------
------------------------------------------------------------
------------------------------------------------------------
------------------------------------------------------------
------GGCACGCTGCCACCCCAGTGGAGCTCGATGACATCGCTGAGCCTTCTCAGTCTG
GAGGGTACTCAGCTCTCCGGCACGCTACCGCCCCAGTGGAGTGGGATGACATCGCTGGTC
ACGCTTTTTCTGCAGGGTACTCAGGTCTCCGGCACTCTGCCGCCGCAGTGGAGATCGATG
TTGAATGCCGAGTTCCTGCAGCTGGAGAACTGCGACCTGTCCGGCTGTTTGCCCCCCGAG
TGGGCTGCGATGCCGAAGCTGCGTCATGTCGAACTT
>LbrM12_V2.0750 
GGGACGCTGCCGGACAGTTGGGGTAAACTTCGATTGCTGCAGTCCATCGTCTTCGTGGGC
TGCAACGTGAGCGGGACGCTGCCCGCCTCATGGAGCGCGCTGAGCTCCCTGACGGAGTTG
ACGATTCAAGGTTCTGGGAGCATCACCGGCTCGCTGCCGCCGGAGTGGAGCTCGATGAGC
TCGATCGAGTGGCTGAAGGTTGCGGAGGAGCAGCTCAGCGGTACGCTGCCTGCCGAGTGG
GGCACGATGACTTCGCTGAAGATGCTGGAGCTGTCCGTTGCATCGAGCATCACCGGCACG
CTGCCGCCGGAGTGGAGCGGGATGACTGCACTGTTGTATCTCTACGTTGACAACTCGTTG
CTCAGCGGCACACTGCCGCCGGAGTGGAGCTCAATGCCTCGATTGAAGGACGTGTCGTTC
CGGGGCACGCAGGTATCTGGCTACCTTCCAGCTGAGTGGCAAAGTCTCAAGACGCTGCGG
CGAGTGTACTTGACGAACACGAGCATCTCCGGCACGCTGCCTGTCAGCTGGGCCATTTTA
AAAAGTCTAGAGCAGGTGTATTTGCAGGGGACGAGGGTGTCGGGCACACTGCCCCCGGAG
TGGAGCTCCATGCCGTCGCTGGCCCATCTTCTTCTGACTAGCTCGTCCGTGTCGGGCACA
CTGCCCCCGGAGTGGAGCTCCATGAGTAAGATGCGCTTTCTCTCTGTGCAGGGCACTCAG
GTCTCTGGCACCTTGCCGCCGGAGTGGGGCTCGATGATGATGCTGGAGAATTTGCAGATA
TCGAATACGCAGTTATCGGGCACACTGCCGCCGGAGTGGAGCTCGCTCAGTACATTAAAA
AATGTAGTGATTATCGGCTCATCGATCATC------------------------------
------------------------------------------------------------
------------------------------------------------------GGTACG
TTGCCGCTTGAGTGGAGCTCGATGAGCGCACTGAGGCAGCTCGTGTTATCCAGCACACAA
GTGTCG------------------------------------------------------
------------------GGCACGTTGCCGCTGGAGTGGAGCTCACTGCAGTTGCTTCAG
GAGCTGCACCTGTCGAATACGCAGATGTCGGGCACGCTGCCGCCGGAGTGGAGCTCGATG
ACGAGTGCTGAGGTCATAGCGCTGATAAACTGTGACCTCTTCGGCGCTCTCCCCTCCTCG
TGGTCTGTGATACCAAGACTGAGGGATCTCTCACTG
