# Supplementary material for: The promastigote surface antigen gene family of the Leishmania parasite: differential evolution by positive selection and recombination
Source: BMC Evol Biol. 2008 Oct 24;8:292. doi: 10.1186/1471-2148-8-292 (PMC2584048; doi:10.1186/1471-2148-8-292)
Supplement: Additional file 14 — DNA sequence alignment of a subset of Chr12 PSA genes used for recombination analysis of gene LmjF12.0990 in Fig.5. [file 1471-2148-8-292-S14.txt]

>LmjF12.0860 
ATGGCGCAGTGCGTGCGTCGGCTGGTGCTGGCGGCGACGCTCGCCGCTGCGGTGGCGCTG
CTGCTGTGCACGAGCAGTGCGCCGGTGGCGCGTGCTGATGGGACGGGCAACTTCACTGAG
GAGCAGCGGACGCACACGCTGGCGGTGCTGCAGGCGTTTGGGCGTGCGATCCCTGAGCTT
GAGAAGAAGTGGACGGGCAACGACTTCTGCTCGTGGGACCACGTAGCGTGCGTGTCAGTC
AACGTCTTCGTAGGTCTCAATGTTTCGACGTATGCCGGCACGCTGCCGGAGATACCTGTG
AACGTCGACTACAGGCACGTCATGATCCGGGACCTGGGGTTCTGGAATATG---CCACTG
CTGAGCGGTACACTGCCCGCCTCATGGGGCTTGATGGTTCGTTTACGTGAATTGACTGTG
AGAGATTGCAGGCACCTCACCGGCACACTGCCCCCGGGATGGAGTGAGATGAAATCGCTG
ACCAATCTCGAGCTGGAGGGTACTCAGGTCTCCGGCAGTCTGCCCACGGAATGGAGAGGG
ATGAAATCGCTGACCAATCTCTATCTGGAGGGTACTCAGGTCTCCGGCAGTCTGCCGCCC
CAGTGGAGCTCACTGACATCGCTGAGAACCCTTGATCTGGAGGGTACTCAGGTCTCCGGC
AGGCTGCCGCCCGAGTGGAGCAGGATGTTGAGTGCCGAGAACCTGCAGCTGGAGCACTGC
GACCTGTCCGGCAGTCTGCCGCCCGAGTGGTCTGCGATGCCAAGGCTGCGTCTTGTCGGA
CTGAGGGGCAACCACTTCTGCGGGTGTGTGCCGGACTCGTGGGGCAAGAATGCTGGTCTC
CTTGTAAGAATCGAGGACGAGCACAAGGGCAGGGACTGCAGGCTCGGTAACGACTGC
>LmjF12.1020 
ATGGCGCAGTGCGTGCGTCGGCTGGTGCTGGCGGCGACGCTCGCCGCTGCGGTGGCGCTG
CTGCTGTGCACGAGCAGTGCGCCGGTGGCGCGTGCTGATGGGACGGGCAACTTCACTGAG
GAGCAGCGGACGCACACGCTGGCGGTGCTGCAGGCGTTTGGGCGTGCGATCCCTGAGCTT
GAGAAGAAGTGGACGGGCAACGACTTCTGCTCGTGGGACCACGTAGCGTGCGTGTCAGTC
AACGTCTTCGTAGGTCTCAATGTTTCGACGTATGCCGGCACGCTGCCGGAGATACCTGTG
AACGTCGACTACAGGCACGTCATGATCCGGGACCTGGGGTTCTGGAATATG---CCACTG
CTGAGCGGTACACTGCCCGCCTCATGGGGCTTGATGGTTCGTTTACGTGAATTGACTGTG
AGAGATTGCAGGCACCTCACCGGCACACTGCCCCCGGGATGGAGTGAGATGAAATCGCTG
ACCAATCTCGAGCTGGAGGGTACTCAGGTCTCCGGCAGTCTGCCCACGGAATGGAGAGGG
ATGAAATCGCTGACCAATCTCTATCTGGAGGGTACTCAGGTCTCCGGCAGTCTGCCGCCC
CAGTGGAGCTCACTGACATCGCTGAGAACCCTTGATCTGGAGGGTACTCAGGTCTCCGGC
AGGCTGCCGCCCGAGTGGAGCAGGATGTTGAGTGCCGAGAACCTGCAGCTGGAGCACTGC
GACCTGTCCGGCAGTCTGCCGCCCGAGTGGTCTGCGATGCCAAGGCTGCGTCTTGTCGGA
CTGAGGGGCAACCACTTCTGCGGGTGTGTGCCGGACTCGTGGGGCAAGAATGCTGGTCTC
CTTGTAAGAATCGAGGACGAGCACAAGGGCAGGGACTGCAGGCTCGGTAACGACTGC
>LmjF12.1040 
ATGGCGCAGTGCGTGCGTCGGCTGGTGCTGGCGGCGACGCTCGCCGCTGCGGTGGCGCTG
CTGCTGTGCACGAGCAGTGCGCCGGTGGCGCGTGCTGATGGGACGGGCAACTTCACTGAG
GAGCAGCGGACGCACACGCTGGCGGTGCTGCAGGCGTTTGGGCGTGCGATCCCTGAGCTT
GAGAAGAAGTGGACGGGCAACGACTTCTGCTCGTGGGACCACGTAGCGTGCGTGTCAGTC
AACGTCTTCGTAGGTCTCAATGTTTCGACGTATGCCGGCACGCTGCCGGAGATACCTGTG
AACGTCGACTACAGGCACGTCATGATCCGGGACCTGGGGTTCTGGAATATG---CCACTG
CTGAGCGGTACACTGCCCGCCTCATGGGGCTTGATGGTTCGTTTACGTGAATTGACTGTG
AGAGATTGCAGGCACCTCACCGGCACACTGCCCCCGGGATGGAGTGAGATGAAATCGCTG
ACCAATCTCGAGCTGGAGGGTACTCAGGTCTCCGGCAGTCTGCCCACGGAATGGAGAGGG
ATGAAATCGCTGACCAATCTCTATCTGGAGGGTACTCAGGTCTCCGGCAGTCTGCCGCCC
CAGTGGAGCTCACTGACATCGCTGAGAACCCTTGATCTGGAGGGTACTCAGGTCTCCGGC
AGGCTGCCGCCCGAGTGGAGCAGGATGTTGAGTGCCGAGAACCTGCAGCTGGAGCACTGC
GACCTGTCCGGCAGTCTGCCGCCCGAGTGGTCTGCGATGCCAAGGCTGCGTCTTGTCGGA
CTGAGGGGCAACCACTTCTGCGGGTGTGTGCCGGACTCGTGGGGCAAGAATGCTGGTCTC
CTTGTAAGAATCGAGGACGAGCACAAGGGCAGGGACTGCAGGCTCGGTAACGACTGC
>LmjF12.0910 
ATGGCGCAGTGCGTGCGTCGGCTGGTGCTGGCGGCGACGCTCGCCGCTGCGGTGGCGCTG
CTGCTGTGCACGAGCAGTGCGCCGGTGGCGCGTGCTGCTGGGACGGGCGACTTCACTGAG
GAGCAGCGGACAAACACGCTGGCGGTGCTGCAGGCGTTTGGGCGTGCGATCCCTGAGCTT
GAGAAGAAGTGGACGGGCAACGACTTCTGCTCGTGGGACCACGTAGCGTGCGTGTCAGTC
AACGTCTTCGTAGGTCTCGATGTTTCGACGTATGCCGGCACGCTGCCGGAGATGCCTGTG
GGCGTCAAATACAGGCACGTCATGATCCGGGACCTGGGGTTCTGGAATATG---CCACTG
CTGAGCGGTACACTGCCCGCCTCATGGGGCTCGATGGTTCGTTTACGTGCCTTGACTGTG
GGAAATTGCAGGCACCTCACCGGCACGCTGCCGCCCGAATGGAGCTCGATGACGTTTCTA
ACCAATCTTGATCTGCGGGGCGCAAGCATCTCCGGTACGCTGCCGCCCCAGTGGAGCTCG
ATGACACGGCTTAGAGATCTTAATCTTCAGGGTACTCAGGTCTCCGGCAGTCTACCGCCC
CAGTGGAGCTCACTGAAAGTGCTTAACTTTCTCGATCTGGAGGGTACTCAGGTCTCCGGC
AGTCTGCCGCCCGAGTGGAGCACGATGTTGGGTGCCGAGTTCCTGCAGCTGGAGCACTGC
GACCTGTCCGGCAGTCTGCCGCCCGAGTGGTCTGCGATGCCAAGGCTGCGTCTTGTCGGA
CTGAGGGGCAACCACTTCTGCGGGTGTGTGCCGGAGTCGTGGGCCAAGAATGCTGATCTC
CTTGTAAGAATCGAGGACGAGCACAAGGGCAGGGACTGCAGGCTCGGTAACGACTGC
>LmjF12.0920 
ATGGCGCAGTGCGTGCGTCGGCTGGTGCTGGCGGCGACGCTCGCCGCTGCGGTGGCGCTG
CTGCTGTGCACGAGCAGTGCGCCGGTGGCGCGTGCTGCTGGGACGGGCGACTTCACTGAG
GAGCAGCGGACAAACACGCTGGCGGTGCTGCAGGCGTTTGGGCGTGCGATCCCTGAGCTT
GAGAAGAAGTGGACGGGCAACGACTTCTGCTCGTGGGACCACGTAGCGTGCGTGTCAGTC
GATGTCTTCGTAGGTCTCGATGTTTCGACGTATGCCGGCACGCTGCCGGAGATGCCTGTG
GGCGTCAAATACAGGCACGTCATGATCCGGGACCTGGGGTTCTGGAATATG---CCACTG
CTGAGCGGGACACTGCCCGCCTCATGGGGCTCGATGGTTCGTTTACGTGCCTTGACTGTG
GGAAATTGCAGGCACCTCACCGGCACGCTGCCGCCCGAATGGAGCTCGATGACGTTTCTA
ACCAATCTTGATCTGCGGGGCGCAAGCATCTCCGGTACGCTGCCGCCCCAGTGGAGCTCG
ATGACACGGCTTAGAGATCTTAATCTTCAGGGTACTCAGGTCTCCGGCAGTCTACCGCCC
CAGTGGAGCTCACTGAAAGTGCTTAACTTTCTCGATCTGGAGGGTACTCAGGTCTCCGGC
AGTCTGCCGCCCGAGTGGAGCACGATGTTGGGTGCCGAGTTCCTGCAGCTGGAGCACTGC
GACCTGTCCGGCAGTCTGCCGCCCGAGTGGTCTGCGATGCCAAGGCTGCGTCTTGTCGGA
CTGAGGGGCAACCACTTCTGCGGGTGTGTGCCGGAGTCGTGGGCCAAGAATGCTGATCTC
CTTGTAAGAATCGAGGACGAGCACAAGGGCAGGGACTGCAGGCTCGGTAACGACTGC
>LmjF12.0740 
ATGGCGCAGTGCGTGCGTCGGCTGGTGCTGGCGGCGACGCTCGCCGCTGCGGTGGCGCTG
CTGCTGTGCACGAGCAGTGCGCCGGTGGCGCGTGCTGCTGGGACGGGCGACTTCACTGCG
GCGCAGCGGACGCACACGCTGGCGGTGCTGCAGGCGTTTGGGCGTGCGATCCCTGAGCTT
GAGAAGAAGTGGACGGGCAACGACTTCTGCTCGTGGGACCACGTAGCGTGCGTGTCAGTC
GACGTCTTCGTAGGTCTCAATGTTTCGACGTATGCCGGCACGCTGCCGGAGATACCTGTG
AACGTCGACTACAGGCACGTCATGATCCGGGACCTGGGGTTCTGGAATATG---CCACTG
CTGAGCGGTACACTGCCCGCCTCATGGGGCTTGATGGTTCGTTTACGTGCCTTGACTGTG
GGAAATTGCAGGCACCTCACCGGCACACTGCCCTCGGGATGGAGTGAGATGAAATCGCTG
ACCAGTCTCGAGCTGGAGGGTACTCAGGTCTCCGGCAGTCTGCCCACGGAATGGAGAGGG
ATAAAATCGCTGACCAATCTCTATCTGAAAGGTACTCAGGTCTCCGGCAGTCTACCGCCC
CAGTGGAGCTCACTGACATCGCTGAGAACCCTTGATCTGGAGGGTACTCAGGTCTCCGGC
AGGCTGCCGCCCGAGTGGAGCAGGATGTTGAGTGCCGAGAACCTGCAGCTGGAGCACTGC
GACCTGTCCGGCAGTCTGCCGCCCGAGTGGTCTGCGATGCCAAGGCTGCGTCTTGTCGGA
CTGAGGGGCAACCGCTTCTGCGGGTGTGTGCCGGAGTCGTGGGCCAACAAGGCTGATCTT
GCTGTGGAAATCGAGGACAAGCACAAGGGCAGCGACTGCTTGGCTGGTAAGGACTGC
>LmjF12.0990 
ATGGCGCAGTGCGTGCGTCGGCTGGTGCTGGCGGCGACGCTCGCCGCTGCGGTGGCGCTG
CTGCTGTGCACGAGCAGTGCGCCGGTGGCGCGTGCTGCTGGGACGGGCGACTTCACTGAG
GAGCAGCAGACGAACACGCTGGCGGTGCTGCAGGCGTTTGGGCGTGCGATCCCTGAGCTT
GAGAAGAAGTGGACGGGCAACGACTTCTGCTCGTGGGACCACGTAGCGTGCGTGTCAGTC
AACGTCTTCGTAAGTCTCGATGTTTCGACGTATGCCGGCACGCTGCCGGAGATGCCTGTG
GGCGTCGACTACAGGCACGTCATGATCCGGGACCTGGGGTTCTGGAATATG---CCACTG
CTGAGCGGTACGCTGCCCGCCTCATGGCACTCGATGACATCTTTGGAGTCGTTGTCGATT
GAAAAGTGTGAAAGCATCTCCGGCAGTCTGCCTCCTCAGTGGAGCTCGATGAAATCGCTG
AGAACTCTCGATCTCGGGGATACTCAGGTCTCCGGCACGCTGCCGCCCCAGTGGAGCTCG
ATGAGAAGGCTTACACATCTGCTGCTCACCGATACTTTGTTGTCCGGCACGCTTCCTGCT
GAGTGGAGTGCGCTGCAGTCGCTTGTTACGCTTCAGCTGTCCAGCAGTAAGGTCTCCGGC
ACGCTGCCGCCCCAGTGGAGTGGGATGTCGAAGGCCCAGTCCCTGCAGCTGCAGGACTGC
GACCTGTCCGGCAGTCTGCCCTCTTCATGGTCTGCGATACCGATGCTGGCTTTCGTCTCC
CTTAAGGGCAACAAGTTCTGCGGTTGTGTGCCTGACTCGTGGGATCAGAAGGCTGGTCTT
GTTGTGGACATCGAGGACAAGCACAAGGGCAGCGACTGCACGACCGATAGGGTGTGC
>LmjF12.0760 
ATGGCGCAGTGCGTGCGTCGGCTGGTGCTGGCGGCGACGCTCGCCGCTGCGGTGGCGCTG
CTGCTGTGCACGAGCAGTGCGCCGGTGGCGCGTGCTGCTGGGACGAACGACTTCACTGCG
GCGCAGCGGACGAACACGCTGGCGGTGCTGCAGGCGTTTGGGCGTGCGATCCCTAAGCTT
GGGGAGAAGTGGACGGGCAACGACTTCTGCTCGTGGGAGGCCGTCTTGTGCGATGCGCCG
GACGTGTACGTGTCGGGAATCAGTCCGACGTATGCCGGCACGCTGCCGGAGATGCCTGTG
AACGTCGACTACACGACCGTCATGATCAAGCAGCTCGACTTTTCCAAAATGGGGCCGGGG
CTGAGCGGTACGCTGCCCGCCTCATGGCACTCGATGAGATCTTTGGAGTCGTTGTCGATT
GAAAAGTGTGAAAGCATCTCCGGCAGTCTGCCGCCCCAGTGGAGCTCGATGACATCGCTG
ACTGCTCTCAATCTGCGGGGCACAAGCATCTCCGGCACGCTGCCGCCCCAGTGGAGCTCC
ATGAAAAAGCTTACGCAGCTACTGCTCGACGATACGTTGTTGTCCGGCACGCTTCCTGCT
GAGTGGAGTGCGCTGCAGTCGCTTGATACACTGCGGCTGTCCGGCAGTAAGGTCTCCGGC
ACGCTGCCGCCCCAGTGGAGTGGGATGTCGAAGGCCCGGTCCCTGCAGCTGCAGGACTGC
GACCTGTCCGGCAGTCTGCCCTCTTCGTGGTCTGCGATGCCGATGCTGGCTTCCGTCTCT
CTTAAGGGCAACAAGTTCTGCGGGTGTGTGCCGGACTCGTGGGATCAGAAGGCTGGTCTT
GCTGTGGACATCGAGGACAAGCACAAGGGCAGCGACTGCTTGGCTGGGAGGGAGTGC
>LmjF12.0890 
ATGGCGCAGTGCGTGCGTCGGCTGGTGCTGGCGGCGACGCTCGCCGCTGCGGTGGCGCTG
CTGCTGTGCACGAGCAGTGCGCCGGTGGCGCGTGCTGCTGGGACGGGCGACTTCACTGCG
GCGCAGCGGACGAACACGCTGGCGGTGCTGCAGGCGTTTGGGCGTGCGATCCCTGAGCTT
GGGGAGAAGTGGGCGGGCAACGACTTCTGCTCATGGGAGTTCATCGTGTGTAATGTTATA
GGTGTGAACGTACGGGGAATCAGTCCGACGTATGCCGGCACGCTGCCGGAGATGCCTGTG
AACGTCGACTACAGGCACGTCGTGATCAAGCAGCTCGACTTTTCCGAAATGGGGCCGGGG
CTGAGCGGTGCGCTGCCCGCCTCATGGCACTCGATGACATCTTTGGAGTCGTTGTCGATT
GAAAAGTGTGAAAGCATCTCCGGCGCGCTGCCGCCCCAGTGGAGCTCGATGACATCGCTG
AGTGTTCTCAATCTGCGGGGCACAGGCATCTCCGGCGCGCTGCCGCCCCAGTGGAGGTGG
ATGAGAAAGCTTACAGATGTGCTGCTCGCTGATACGTTGTTGTCCGGGACGCTGCCGCCC
GAATGGGGTTCTATGAGCAGCCTGGCGTACCTTCACCTTTATCTTACTCAGGTCTCCGGC
ACGCTGCCGCCCGAGTGGAGTGGGATGTCGGAGGCCGCATACTTCTGGCTGAACAACTGC
GACCTGTCCGGCAGTCTGCCGCCCGAGTGGTCGTCGATGCCAAAGCTGCGCGGTATGTCA
CTGAGCGGCAACCACTTCTGCGGGTGTGTGCCGGACTCGTGGGCCGACAGAGGTGGTCTT
GTTGTGGACATCGAGGACAAGCACAAGGGCAGCGACTGCACGACCGATAGGGTGTGC
>LmjF12.0960 
ATGGCGCAGTGCGTGCGTCGGTTGGTGCTGGCGGCGACGCTCGCCGCTGCGGTGGCGCTG
CTGCTGTGCACGAGCAGTGCGCCGGTGGCGCGTGCTGCTGGGACGGGCGACTTCACTGCG
GCGCAGCGGACGAACACGCTGGCGGTGCTGCAGGCGTTTGGGCGTGCGATCCCTAAGCTT
GGGGAGGTGTGGAAGGGCGACGACTTCTGCTCGTGGGACCACCTACTGTGTTTGCCCTTG
AGCGTTACCATACGTGTTTTTGTTTTCACGTATGCCGGCACGCTGCCGGAGATGCCTGTG
AACGTCGACTACGGGCACGTCATGATCGGGAACCTGGGGCTCTGGAATATG---CCACAA
GTGGTCGGGACGCTGCCCGCGTCATGGCACTTGATGAAGCGGTTGACATCTTTGGTAATT
GAAGACTTTGACAGTATCACCGGCACGCTGCCGCCCCAGTGGAGCGCGATGGCATCGGTG
ATATCTCTTAATCTGGAGGGTACTGAGGTCTCTGGCACGCTGCCGCCCCAGTGGAGCTCG
ATGAGAAAGCTTACGCAGCTGCTGCTCACCGATACTTTGTTGTCCGGCACGCTTCCTGCT
GAGTGGAGTGCGCTGCAGTCGCTTGTTATACTGCAGCTGTCCGGCAGTAAGTTCTCCGGC
ACGCTGCCGCCCCAGTGGAGTGGGATGTCGAAGGCCCGGTCCCTGCAGCTGCAGGACTGC
GACCTGTCCGGCAGTCTGCCCTCTTCGTGGTCTGCGATACCGATGCTGGCTTCCGTCTCT
CTTAAGGGCAACAAGTTCTGCGGGTGTGTGCCGGACTCGTGGGATCAGAAGGCTGGTCTT
GTTGTGGACATCGAGGACAAGCACAAGGGCAGCGACTGCTTGGCTGGTAAGGACTGC
>LmjF12.1070 
ATGGCGCAGTGCGTGCGTCGGTTGGTGCTGGCGGCGACGCTCGCCGCTGCGGTGGCGCTG
CTGCTGTGCACGAGCAGTGCGCCGGTGGCGCGTGCTGATGGGACGGGCGACTTCACTGAT
GAGCAGCGGACGAACACGCTGGCGGTGCTGCAGGCGTTTGGGCGTGCGATCCCTAAGCTT
GGGGAGAAGTGGGCGGGCAACGACTTCTGCTCGTGGGAGTTCATCTACTGCAATGTGACG
GGTGTGTATGTACGGGGAATCAGTCCGACGTATGCCGGCACGCTGCCGGAGATGCCTGTG
AACGTCGACTACAGGCACGTCGTGATCAAGCAGCTCGACTTTTCCGAAATGGGGCCGGGG
CTGAGCGGTACGCTGCCGGCCTCATGGAGCTCGATGACTCGGCTGACGGAGCTTAGGATA
GAAAGATGCGGGTTTTTCACTGGGACGCTGCCGTCCAGTTGGACAGCCCTAACCCGTGTT
GATCACCTGCACTTGGAGGGCACAAAGCTCTCCGGCACGCTGCCGCCGGAGTGGAGCTCG
ATGAAGAAGCTTACGCAGCTGCTGCTTGCCGATACTTTGTTGTCCGGCACGCTTCCTGCT
GAGTGGAGTGCGCTGCAGTCGCTTGTTACGCTTCAGCTGTCCAGCAGTAAGGTCTCCGGC
ACGCTGCCGCCCCAGTGGAGTGGGATGTCGAAGGCCCAGTCCCTGCAGCTGGAAAACTGC
AACCTGTCCGGCAGTCTGCCCTCCTCGTGGTCTGCGATACCGATGCTGGCTTCCGTCTCC
CTTAGGGGCAACAAGTTCTGCGGGTGTGTGCCCGACTCGTGGGCCAAGAAGGCTCGTCTC
GTTGTGGACATCGAGGACAAGCACAAGGGCAGCGACTGCTTGGCTGGTAGAGATTGC
>LinJ12_v4.0671 
ATGGCGCTGTGCGTGCGTCGGCTGGTGCTGGCGGCGACCCTCGCCGCTGCGGTGGCGCTG
CTGCTGTGCACGAGCAGTGCGCCGGTGGTGCGTGCTGCTGGAACGGCCGACTTCACTGCT
GCACAGCGGAGGAACACGCTGACGGTGCTGGAGGCGTTTGGGCGTGCGATCCCTGAGCTT
GGGAAGAAGTGGACGGGCGACGACTTCTGCTTGTGGGAGTCCGTCATGTGCGATAGGACA
GGAGTGTTCGTCTCGGGAATCGGTGCGACGTATGCCGGCACGCTGCCGGAGATGCCTGAT
AGGGTCGACTACACGAACGTCATGATCAAGCAGCTCGACTTTTCCGAAATGGGTCTGGGG
CTGACCGGGACGCTGCACGCCTCATGGAGGTCGATGAAGTTGCTGAAGGAATTGTGGATT
GAAGATTGCGGGAGTATCTCCGGCACACTGCCTGCGGCGTGGAGCTCAATGACATCGCTG
ACGACTCTGAACCTGCAGCGCACAAACCTTTACGGCACGCTGCCGCCACAGTGGAGCTCG
ATGAAATCGCTGACCACTCTTGCTCTGCAGCACACTCAGGTCTCCGGCACGCTGCCCCCG
CGGTGGAGCTCACTGACATCGCTCAACCTTTTAAATCTGCACTACACTAAGGTCTCCGGC
ACGCTGCCACGCGAGTGGAGTATGATGACGAGTGCCGAGGTCCTTCAGCTGGAGTACTGC
AACCTGTCCGGCAGTCTGCCCCCCGAATGGTCTGCGATGCCGAGGCTGAAGGAAGTCTCA
CTGAGGGGCAACCACTTCTGCGGGTGTGTGCCGGACTCGTGGGCCCAGAAGGCCGGTCTC
CGTGTGGACATCGAGGACGAGCACAAGGGCAGGGACTGCAGGCTTGGTAACGAGTGC
