# Supplementary material for: The promastigote surface antigen gene family of the Leishmania parasite: differential evolution by positive selection and recombination
Source: BMC Evol Biol. 2008 Oct 24;8:292. doi: 10.1186/1471-2148-8-292 (PMC2584048; doi:10.1186/1471-2148-8-292)
Supplement: Additional file 15 — DNA sequence alignment of a subset of Chr12 PSA genes used for recombination analysis of gene LmjF12.0960 in Fig.5. [file 1471-2148-8-292-S15.txt]

>LmjF12.0860 
GGTACACTGCCCGCCTCATGGGGCTTGATGGTTCGTTTACGTGAATTGACTGTGAGAGAT
TGCAGGCACCTCACCGGCACACTGCCCCCGGGATGGAGTGAGATGAAATCGCTGACCAAT
CTCGAGCTGGAGGGTACTCAGGTCTCCGGCAGTCTGCCGCCCCAGTGGAGCTCACTGACA
TCGCTGAGAACCCTTGATCTGGAGGGTACTCAGGTCTCCGGCAGGCTGCCGCCCGAGTGG
AGCAGGATGTTGAGTGCCGAGAACCTGCAGCTGGAGCACTGCGACCTGTCCGGCAGTCTG
CCGCCCGAGTGGTCTGCGATGCCAAGGCTGCGTCTTGTCGGACTG
>LmjF12.1020 
GGTACACTGCCCGCCTCATGGGGCTTGATGGTTCGTTTACGTGAATTGACTGTGAGAGAT
TGCAGGCACCTCACCGGCACACTGCCCCCGGGATGGAGTGAGATGAAATCGCTGACCAAT
CTCGAGCTGGAGGGTACTCAGGTCTCCGGCAGTCTGCCGCCCCAGTGGAGCTCACTGACA
TCGCTGAGAACCCTTGATCTGGAGGGTACTCAGGTCTCCGGCAGGCTGCCGCCCGAGTGG
AGCAGGATGTTGAGTGCCGAGAACCTGCAGCTGGAGCACTGCGACCTGTCCGGCAGTCTG
CCGCCCGAGTGGTCTGCGATGCCAAGGCTGCGTCTTGTCGGACTG
>LmjF12.1040 
GGTACACTGCCCGCCTCATGGGGCTTGATGGTTCGTTTACGTGAATTGACTGTGAGAGAT
TGCAGGCACCTCACCGGCACACTGCCCCCGGGATGGAGTGAGATGAAATCGCTGACCAAT
CTCGAGCTGGAGGGTACTCAGGTCTCCGGCAGTCTGCCGCCCCAGTGGAGCTCACTGACA
TCGCTGAGAACCCTTGATCTGGAGGGTACTCAGGTCTCCGGCAGGCTGCCGCCCGAGTGG
AGCAGGATGTTGAGTGCCGAGAACCTGCAGCTGGAGCACTGCGACCTGTCCGGCAGTCTG
CCGCCCGAGTGGTCTGCGATGCCAAGGCTGCGTCTTGTCGGACTG
>LmjF12.0910 
GGTACACTGCCCGCCTCATGGGGCTCGATGGTTCGTTTACGTGCCTTGACTGTGGGAAAT
TGCAGGCACCTCACCGGCACGCTGCCGCCCGAATGGAGCTCGATGACGTTTCTAACCAAT
CTTGATCTGCGGGGCGCAAGCATCTCCGGCAGTCTACCGCCCCAGTGGAGCTCACTGAAA
GTGCTTAACTTTCTCGATCTGGAGGGTACTCAGGTCTCCGGCAGTCTGCCGCCCGAGTGG
AGCACGATGTTGGGTGCCGAGTTCCTGCAGCTGGAGCACTGCGACCTGTCCGGCAGTCTG
CCGCCCGAGTGGTCTGCGATGCCAAGGCTGCGTCTTGTCGGACTG
>LmjF12.0740 
GGTACACTGCCCGCCTCATGGGGCTTGATGGTTCGTTTACGTGCCTTGACTGTGGGAAAT
TGCAGGCACCTCACCGGCACACTGCCCTCGGGATGGAGTGAGATGAAATCGCTGACCAGT
CTCGAGCTGGAGGGTACTCAGGTCTCCGGCAGTCTACCGCCCCAGTGGAGCTCACTGACA
TCGCTGAGAACCCTTGATCTGGAGGGTACTCAGGTCTCCGGCAGGCTGCCGCCCGAGTGG
AGCAGGATGTTGAGTGCCGAGAACCTGCAGCTGGAGCACTGCGACCTGTCCGGCAGTCTG
CCGCCCGAGTGGTCTGCGATGCCAAGGCTGCGTCTTGTCGGACTG
>LmjF12.0990 
GGTACGCTGCCCGCCTCATGGCACTCGATGACATCTTTGGAGTCGTTGTCGATTGAAAAG
TGTGAAAGCATCTCCGGCAGTCTGCCTCCTCAGTGGAGCTCGATGAAATCGCTGAGAACT
CTCGATCTCGGGGATACTCAGGTCTCCGGCACGCTTCCTGCTGAGTGGAGTGCGCTGCAG
TCGCTTGTTACGCTTCAGCTGTCCAGCAGTAAGGTCTCCGGCACGCTGCCGCCCCAGTGG
AGTGGGATGTCGAAGGCCCAGTCCCTGCAGCTGCAGGACTGCGACCTGTCCGGCAGTCTG
CCCTCTTCATGGTCTGCGATACCGATGCTGGCTTTCGTCTCCCTT
>LmjF12.0890 
GGTGCGCTGCCCGCCTCATGGCACTCGATGACATCTTTGGAGTCGTTGTCGATTGAAAAG
TGTGAAAGCATCTCCGGCGCGCTGCCGCCCCAGTGGAGCTCGATGACATCGCTGAGTGTT
CTCAATCTGCGGGGCACAGGCATCTCCGGGACGCTGCCGCCCGAATGGGGTTCTATGAGC
AGCCTGGCGTACCTTCACCTTTATCTTACTCAGGTCTCCGGCACGCTGCCGCCCGAGTGG
AGTGGGATGTCGGAGGCCGCATACTTCTGGCTGAACAACTGCGACCTGTCCGGCAGTCTG
CCGCCCGAGTGGTCGTCGATGCCAAAGCTGCGCGGTATGTCACTG
>LmjF12.0755 
GGTACGCTGCCCGCCTCATGGCACTTGATGAAGCGGTTGACATCTTTGGTAATTGCAGAC
TTTGACAGTATCACCGGCACGCTGCCGCCCCAGTGGAGCGCGATGGCATCGGTGCGAATT
CTTAACCTGGAGGGTACTGAGGTCTCTGGCACTCTGCCGCCCGAATGGAGTTCTATGAGC
AGCCTGGAGTACTTTCACCTTTATCTTACTCAGGTCTCCGGCACGCTGCCGCCCGAGTGG
AGTGGGATGTCGAAGGCCGCATACTTCTGGCTGGAATACTGCGACCTGTCCGGCAGTCTG
CCGCCCGAGTGGTCGTCGATGCCAAAGCTGCGCGGTATCTCACTG
>LmjF12.0960 
GGGACGCTGCCCGCGTCATGGCACTTGATGAAGCGGTTGACATCTTTGGTAATTGAAGAC
TTTGACAGTATCACCGGCACGCTGCCGCCCCAGTGGAGCGCGATGGCATCGGTGATATCT
CTTAATCTGGAGGGTACTGAGGTCTCTGGCACGCTTCCTGCTGAGTGGAGTGCGCTGCAG
TCGCTTGTTATACTGCAGCTGTCCGGCAGTAAGTTCTCCGGCACGCTGCCGCCCCAGTGG
AGTGGGATGTCGAAGGCCCGGTCCCTGCAGCTGCAGGACTGCGACCTGTCCGGCAGTCTG
CCCTCTTCGTGGTCTGCGATACCGATGCTGGCTTCCGTCTCTCTT
>LmjF12.1070 
GGTACGCTGCCGGCCTCATGGAGCTCGATGACTCGGCTGACGGAGCTTAGGATAGAAAGA
TGCGGGTTTTTCACTGGGACGCTGCCGTCCAGTTGGACAGCCCTAACCCGTGTTGATCAC
CTGCACTTGGAGGGCACAAAGCTCTCCGGCACGCTTCCTGCTGAGTGGAGTGCGCTGCAG
TCGCTTGTTACGCTTCAGCTGTCCAGCAGTAAGGTCTCCGGCACGCTGCCGCCCCAGTGG
AGTGGGATGTCGAAGGCCCAGTCCCTGCAGCTGGAAAACTGCAACCTGTCCGGCAGTCTG
CCCTCCTCGTGGTCTGCGATACCGATGCTGGCTTCCGTCTCCCTT
