# Supplementary material for: The promastigote surface antigen gene family of the Leishmania parasite: differential evolution by positive selection and recombination
Source: BMC Evol Biol. 2008 Oct 24;8:292. doi: 10.1186/1471-2148-8-292 (PMC2584048; doi:10.1186/1471-2148-8-292)
Supplement: Additional file 16 — DNA sequence alignment of Chr12 PSA genes used for positive selection analysis in Fig.7. [file 1471-2148-8-292-S16.txt]

>LmjF12.0860 
ATGGCGCAGTGCGTGCGTCGGCTGGTGCTGGCGGCGACGCTCGCCGCTGCGGTGGCGCTG
CTGCTGTGCACGAGCAGTGCGCCGGTGGCGCGTGCTGATGGGACGGGCAACTTCACTGAG
GAGCAGCGGACGCACACGCTGGCGGTGCTGCAGGCGTTTGGGCGTGCGATCCCTGAGCTT
GAGAAGAAGTGGACGGGCAACGACTTCTGCTCGTGGGACCACGTAGCGTGCGTGTCAGTC
AACGTCTTCGTAGGTCTCAATGTTTCGACGTATGCCGGCACGCTGCCGGAGATACCTGTG
AACGTCGACTACAGGCACGTCATGATCCGGGACCTGGGGTTCTGGAATATG---CCACTG
CTGAGCGGGACGCTGCCGGACAGCTGGAGCCAACTGGGAGGACTGCTCTCCGTTACGTTG
TCGGGCTGCGGCGTGAGCGGTACACTGCCCGCCTCATGGGGCTTGATGGTTCGTTTACGT
GAATTGACTGTGAGAGATTGCAGGCACCTCACCGGCAGCCTGCCTTCTTTGTGGAGCTGG
CTGCCTAATTTACAGAAGCTGGTGCTGAGGCAACTGCAGCTGAGCGGTACGCTGCCGGCT
GAGTGGAGCCGGGTGACGTCACTGCTTGAGCTGGAGATCGTTGCTGCAGGCGACATCACC
------------------------------------------------------------
------------------------------------------------------------
------------------------------------------------------------
------------------------------------GGCACGCTGCCGCCCGAGTGGAGC
TCGATAAAATCGCTGAGAACTCTTAATCTGGAGGGTACTCAGGTCTCCGGCACACTGCCC
CCGGGATGGAGTGAGATGAAATCGCTGACCAATCTCGAGCTGGAGGGTACTCAGGTCTCC
GGCACGCTGCCCCCAGGATGGAGCTCGATAAAATCGCTGAGAACTCTTAATCTGGAGGGT
ACTCAGGTCTCAGGCAGTCTGCCGCCCGAGTGGGTCTCGATGGCATCGCTGAGAACTCTT
AATCTGGAGGGTACTCAGGTCTCCGGCACACTGCCCCCGGGATGGAGTTCGATGGCATCG
CTGAGAACTCTTAATCTGGAGGGTACTCAGGTCTCCGGCACACTGCCCCCGGGATGGAGT
GAGATGAAATCGCTGACCAGTCTCGAGCTGGAGGGTACTCAGGTCTCCGGCACGCTGCCC
CCAAGATGGAGTGAGATGAAATCGCTGAGAACTCTTAATCTGGAGGGTACTCAGGTCTCC
GGCGCGCTGCCCCCAGGATGGGGTGAGATGAAATCGCTGACCAATCTCTATCTGGAGGGT
ACTCAGCTCTCCGGCAGTCTGCCCACGGAATGGAGAGGGATGAAATCGCTGACCAATCTC
TATCTGGAGGGTACTCAGGTCTCCGGCAGTCTGCCGCCCCAGTGGAGCTCACTGACATCG
CTGAGAACCCTTGATCTGGAGGGTACTCAGGTCTCCGGCAGGCTGCCGCCCGAGTGGAGC
AGGATGTTGAGTGCCGAGAACCTGCAGCTGGAGCACTGCGACCTGTCCGGCAGTCTGCCG
CCCGAGTGGTCTGCGATGCCAAGGCTGCGTCTTGTCGGACTGAGGGGCAACCACTTCTGC
GGGTGTGTGCCGGACTCGTGGGGCAAGAATGCTGGTCTCCTTGTAAGAATCGAGGACGAG
CACAAGGGCAGGGACTGCAGGCTCGGTAACGACTGC
>LmjF12.1020 
ATGGCGCAGTGCGTGCGTCGGCTGGTGCTGGCGGCGACGCTCGCCGCTGCGGTGGCGCTG
CTGCTGTGCACGAGCAGTGCGCCGGTGGCGCGTGCTGATGGGACGGGCAACTTCACTGAG
GAGCAGCGGACGCACACGCTGGCGGTGCTGCAGGCGTTTGGGCGTGCGATCCCTGAGCTT
GAGAAGAAGTGGACGGGCAACGACTTCTGCTCGTGGGACCACGTAGCGTGCGTGTCAGTC
AACGTCTTCGTAGGTCTCAATGTTTCGACGTATGCCGGCACGCTGCCGGAGATACCTGTG
AACGTCGACTACAGGCACGTCATGATCCGGGACCTGGGGTTCTGGAATATG---CCACTG
CTGAGCGGGACGCTGCCGGACAGCTGGAGCCAACTGGGAGGACTGCTCTCCGTTACGTTG
TCGGGCTGCGGCGTGAGCGGTACACTGCCCGCCTCATGGGGCTTGATGGTTCGTTTACGT
GAATTGACTGTGAGAGATTGCAGGCACCTCACCGGCAGCCTGCCTTCTTTGTGGAGCTGG
CTGCCTAATTTACAGAAGCTGGTGCTGAGGCAACTGCAGCTGAGCGGTACGCTGCCGGCT
GAGTGGAGCCGGGTGACGTCACTGCTTGAGCTGGAGATCGTTGCTGCAGGCGACATCACC
------------------------------------------------------------
------------------------------------------------------------
------------------------------------------------------------
------------------------------------GGCACGCTGCCGCCCGAGTGGAGC
TCGATAAAATCGCTGAGAACTCTTAATCTGGAGGGTACTCAGGTCTCCGGCACACTGCCC
CCGGGATGGAGTGAGATGAAATCGCTGACCAATCTCGAGCTGGAGGGTACTCAGGTCTCC
GGCACGCTGCCCCCAGGATGGAGCTCGATAAAATCGCTGAGAACTCTTAATCTGGAGGGT
ACTCAGGTCTCCGGCAGTCTGCCGCCCGAGTGGGTCTCGATGGCATCGCTGAGAACTCTT
AATCTGGAGGGTACTCAGGTCTCCGGCACACTGCCCCCGGGATGGAGT------------
------------------------------------------------------------
GAGATGAAATCGCTGACCAGTCTCGAGCTGGAGGGTACTCAGGTCTCCGGCACGCTGCCC
CCAAGATGGAGTGAGATGAAATCGCTGAGAACTCTTAATCTGGAGGGTACTCAGGTCTCC
GGCACACTGCCCCCGGGATGGGGTGAGATGAAATCGCTGACCAATCTCTATCTGGAGGGT
ACTCAGCTCTCCGGCAGTCTGCCCACGGAATGGAGAGGGATGAAATCGCTGACCAATCTC
TATCTGGAGGGTACTCAGGTCTCCGGCAGTCTGCCGCCCCAGTGGAGCTCACTGACATCG
CTGAGAACCCTTGATCTGGAGGGTACTCAGGTCTCCGGCAGGCTGCCGCCCGAGTGGAGC
AGGATGTTGAGTGCCGAGAACCTGCAGCTGGAGCACTGCGACCTGTCCGGCAGTCTGCCG
CCCGAGTGGTCTGCGATGCCAAGGCTGCGTCTTGTCGGACTGAGGGGCAACCACTTCTGC
GGGTGTGTGCCGGACTCGTGGGGCAAGAATGCTGGTCTCCTTGTAAGAATCGAGGACGAG
CACAAGGGCAGGGACTGCAGGCTCGGTAACGACTGC
>LmjF12.1040 
ATGGCGCAGTGCGTGCGTCGGCTGGTGCTGGCGGCGACGCTCGCCGCTGCGGTGGCGCTG
CTGCTGTGCACGAGCAGTGCGCCGGTGGCGCGTGCTGATGGGACGGGCAACTTCACTGAG
GAGCAGCGGACGCACACGCTGGCGGTGCTGCAGGCGTTTGGGCGTGCGATCCCTGAGCTT
GAGAAGAAGTGGACGGGCAACGACTTCTGCTCGTGGGACCACGTAGCGTGCGTGTCAGTC
AACGTCTTCGTAGGTCTCAATGTTTCGACGTATGCCGGCACGCTGCCGGAGATACCTGTG
AACGTCGACTACAGGCACGTCATGATCCGGGACCTGGGGTTCTGGAATATG---CCACTG
CTGAGCGGGACGCTGCCGGACAGCTGGAGCCAACTGGGAGGACTGCTCTCCGTTACGTTG
TCGGGCTGCGGCGTGAGCGGTACACTGCCCGCCTCATGGGGCTTGATGGTTCGTTTACGT
GAATTGACTGTGAGAGATTGCAGGCACCTCACCGGCAGCCTGCCTTCTTTGTGGAGCTGG
CTGCCTAATTTACAGAAGCTGGTGCTGAGGCAACTGCAGCTGAGCGGTACGCTGCCGGCT
GAGTGGAGCCGGGTGACGTCATTGCTTGAGCTGGAGATCGTTGCTGCAGGCGACATCACC
------------------------------------------------------------
------------------------------------------------------------
------------------------------------------------------------
------------------------------------GGCACGCTGCCGCCCGAGTGGAGC
TCGATAAAATCGCTGAGAACTCTTAATCTGGAGGGTACTCAGGTCTCCGGCACACTGCCC
CCGGGATGGAGTGAGATGAAATCGCTGACCAATCTCGAGCTGGAGGGTACTCAGGTCTCC
GGCAGTCTGCCGCCCCAGTGGGTCTCGATGGCATCGCTGAGAACTCTTAATCTGGAGGGT
ACTCAGGTCTCCGGCACACTGCCCCCGGGATGGAGTGAGATGAAATCGCTGACCAATCTC
GAGCTGGAGGGTACTCAGGTCTCCGGCACGCTGCCCCCAGGATGGAGCTCGATAAAATCG
CTGAGAACTCTTAATCTGGAGGGTACTCAGGTCTCCGGCACACTGCCCCCGGGATGGAGT
GAGATGAAATCGCTGACCAGTCTCGAGCTGGAGGGTACTCAGGTCTCCGGCACGCTGCCT
CCAGGATGGAGTGAGATGAAATCGCTGAGAACTCTTAATCTGGAGGGTACTCAGGTCTCC
GGCGCGCTGCCCCCAGGATGGGGTGAGATGAAATCGCTGACCAATCTCTATCTGGAGGGT
ACTCAGCTCTCCGGCAGTCTGCCCACGGAATGGAGAGGGATGAAATCGCTGACCAATCTC
TATCTGGAGGGTACTCAGGTCTCCGGCAGTCTGCCGCCCCAGTGGAGCTCACTGACATCG
CTGAGAACCCTTGATCTGGAGGGTACTCAGGTCTCCGGCAGGCTGCCGCCCGAGTGGAGC
AGGATGTTGAGTGCCGAGAACCTGCAGCTGGAGCACTGCGACCTGTCCGGCAGTCTGCCG
CCCGAGTGGTCTGCGATGCCAAGGCTGCGTCTTGTCGGACTGAGGGGCAACCACTTCTGC
GGGTGTGTGCCGGACTCGTGGGGCAAGAATGCTGGTCTCCTTGTAAGAATCGAGGACGAG
CACAAGGGCAGGGACTGCAGGCTCGGTAACGACTGC
>LmjF12.0910 
ATGGCGCAGTGCGTGCGTCGGCTGGTGCTGGCGGCGACGCTCGCCGCTGCGGTGGCGCTG
CTGCTGTGCACGAGCAGTGCGCCGGTGGCGCGTGCTGCTGGGACGGGCGACTTCACTGAG
GAGCAGCGGACAAACACGCTGGCGGTGCTGCAGGCGTTTGGGCGTGCGATCCCTGAGCTT
GAGAAGAAGTGGACGGGCAACGACTTCTGCTCGTGGGACCACGTAGCGTGCGTGTCAGTC
AACGTCTTCGTAGGTCTCGATGTTTCGACGTATGCCGGCACGCTGCCGGAGATGCCTGTG
GGCGTCAAATACAGGCACGTCATGATCCGGGACCTGGGGTTCTGGAATATG---CCACTG
CTGAGCGGGACGCTGCCGGACAGCTGGAGCCAACTGGAAAGACTGATCTCCCTTACGTTG
TCGGGCTGCGGCGTGAGCGGTACACTGCCCGCCTCATGGGGCTCGATGGTTCGTTTACGT
GCCTTGACTGTGGGAAATTGCAGGCACCTCACCGGCAGCCTGCCTTCTGAGTGGAGCTGG
CTGCCTAATTTACAGACTCTGGTGCTGAGGCAACTGCAGCTGAGCGGTACGCTGCCGGCT
GAGTGGAGTCGGATGAAGTTCGTAACTACGCTGGAGATCGCTGCAGCTGGCAGCTTCACC
GGCACGCTGCCGACTGAGTGGGGCTCGATGAAAGCGCTGACGAATCTGTATCTGACCGAT
TTGCCGATTGGTGGCAGTCTGCCACCCGAGTGGGGCTCGATGGTGAGGATAAGAAGGCTG
AAGATCTGGGAATTGCCGTTGGCCGGCCCCCTTCCTCCTCAATGGGGCTCGATAGCGGGG
CTGGAGACTCTTTCTCTGCGGGACACAAACATCTCC------------------------
------------------------------------------------GGCACGCTGCCG
CCCGAATGGAGCTCGATGACGTTTCTAACCAATCTTGATCTGCGGGGCGCAAGCATCTCC
GGCAGTCTGCCGCCCCAGTGGGGCTCATTGGCATTCCTGAGAGGTCTTGATCTGCGGGGC
ACGAAGGTCTCC------------------------------------------------
------------------------------------------------------------
------------------------------------------------------------
------------------------------------------------------------
------------------------------------------------------------
GGCACGCTGCCCCCGGGATGGAGTGGGATGTCATGGATGACCCTTCTCTATCTGGAGCTC
ACTCAGGTCTCCGGTACGCTGCCGCCCCAGTGGAGCTCGATGACACGGCTTAGAGATCTT
AATCTTCAGGGTACTCAGGTCTCCGGCAGTCTACCGCCCCAGTGGAGCTCACTGAAAGTG
CTTAACTTTCTCGATCTGGAGGGTACTCAGGTCTCCGGCAGTCTGCCGCCCGAGTGGAGC
ACGATGTTGGGTGCCGAGTTCCTGCAGCTGGAGCACTGCGACCTGTCCGGCAGTCTGCCG
CCCGAGTGGTCTGCGATGCCAAGGCTGCGTCTTGTCGGACTGAGGGGCAACCACTTCTGC
GGGTGTGTGCCGGAGTCGTGGGCCAAGAATGCTGATCTCCTTGTAAGAATCGAGGACGAG
CACAAGGGCAGGGACTGCAGGCTCGGTAACGACTGC
>LmjF12.0920 
ATGGCGCAGTGCGTGCGTCGGCTGGTGCTGGCGGCGACGCTCGCCGCTGCGGTGGCGCTG
CTGCTGTGCACGAGCAGTGCGCCGGTGGCGCGTGCTGCTGGGACGGGCGACTTCACTGAG
GAGCAGCGGACAAACACGCTGGCGGTGCTGCAGGCGTTTGGGCGTGCGATCCCTGAGCTT
GAGAAGAAGTGGACGGGCAACGACTTCTGCTCGTGGGACCACGTAGCGTGCGTGTCAGTC
GATGTCTTCGTAGGTCTCGATGTTTCGACGTATGCCGGCACGCTGCCGGAGATGCCTGTG
GGCGTCAAATACAGGCACGTCATGATCCGGGACCTGGGGTTCTGGAATATG---CCACTG
CTGAGCGGGACGCTGCCGGACAGCTGGAGCCAACTGGAAAGACTGATCTCCCTTACGTTG
TCGGGCTGCGGCGTGAGCGGGACACTGCCCGCCTCATGGGGCTCGATGGTTCGTTTACGT
GCCTTGACTGTGGGAAATTGCAGGCACCTCACCGGCAGCCTGCCTTCTGAGTGGAGCTGG
CTGCCTAATTTACAGACTCTGGTGCTGAGGCAACTGCAGCTGAGCGGTACGCTGCCGGCT
GAGTGGAGTCGGATGAAGTTCGTAACTACGCTGGAGATCGCTGCAGCTGGCAGCTTCACC
GGCACGCTGCCGACTGAGTGGGGCTCGATGAAAGCGCTGACGAATCTGTATCTGACCGAT
TTGCCGATTGGTGGCAGTCTGCCACCCGAGTGGGGCTCGATGGTGAGGATAAGAAGGCTG
AAGATCTGGGAATTGCCGTTGGCCGGCCCCCTTCCTCCTCAATGGGGCTCGATAGCGGGG
CTGGAGACTCTTTCTCTGCGGGACACAAACATCTCC------------------------
------------------------------------------------GGCACGCTGCCG
CCCGAATGGAGCTCGATGACGTTTCTAACCAATCTTGATCTGCGGGGCGCAAGCATCTCC
GGCAGTCTGCCGCCCCAGTGGGGCTCATTGGCATTCCTGAGAGGTCTTGATCTGCGGGGC
ACGAAGGTCTCC------------------------------------------------
------------------------------------------------------------
------------------------------------------------------------
------------------------------------------------------------
------------------------------------------------------------
GGCACGCTGCCCCCGGGATGGAGTGGGATGTCATGGATGACCCTTCTCTATCTGGAGCTC
ACTCAGGTCTCCGGTACGCTGCCGCCCCAGTGGAGCTCGATGACACGGCTTAGAGATCTT
AATCTTCAGGGTACTCAGGTCTCCGGCAGTCTACCGCCCCAGTGGAGCTCACTGAAAGTG
CTTAACTTTCTCGATCTGGAGGGTACTCAGGTCTCCGGCAGTCTGCCGCCCGAGTGGAGC
ACGATGTTGGGTGCCGAGTTCCTGCAGCTGGAGCACTGCGACCTGTCCGGCAGTCTGCCG
CCCGAGTGGTCTGCGATGCCAAGGCTGCGTCTTGTCGGACTGAGGGGCAACCACTTCTGC
GGGTGTGTGCCGGAGTCGTGGGCCAAGAATGCTGATCTCCTTGTAAGAATCGAGGACGAG
CACAAGGGCAGGGACTGCAGGCTCGGTAACGACTGC
>LmjF12.1060 
ATGGCGCAGTGCGTGCGTCGGCTGGTGCTGGCGGCGACGCTCGCCGCTGCGGTGGCGCTG
CTGCTGTGCACGAGCAGTGCGCCGGTGGCGCGTGCTGCTGGGACGGGCGACTTCACTGAG
GAGCAGCGGACAAACACGCTGGCGGTGCTGCAGGCGTTTGGGCGTGCGATCCCTGAGCTT
GAGAAGAAGTGGACGGGCAACGACTTCTGCTCGTGGGACCACGTAGCGTGCGTGTCAGTC
AACGTCTTCGTAGGTCTCAATGTTTCGACGTATGCCGGCACGCTGCCGGAGATGCCTGTG
GGCGTCAAATACAGGCACGTCATGATCCGGGACCTGGGGTTCTGGAATATG---CTAAAA
CTGGTCGGGACGCTGCCGGACAGCTGGAGCAAACTGGAAGGACTGACTTCCCTTACGTTG
TTGGGCTGCGGCGTGAGCGGGACACTGCCCGCCTCATGGAGCTCGATGGTTCGTTTACGT
GCCTTGACTGTGGGAAATTGCAGGCACCTCACCGGCAGCCTGCCTTCTGAGTGGAGCTGG
CTGCCTAATTTACAGACTCTGGTGCTGAGGCAACTGCAGCTGAGCGGTACGCTGCCGGCT
GAGTGGAGTCGGATGAAGTTCGTAACTACGCTGGAGATCGCTGCAGCTGGCAGCTTCACC
GGCACGCTGCCGGCTGAGTGGGGCTCGATGAAAGCGCTGACGAATCTGTATCTGACCGAT
TTGCCGATTGGTGGCAGTCTGCCACCCGAGTGGGGCTCGACGGCCGTCCTCAGAAAGCTG
AAGATCTGGGAATTGCCGTTGGCCGGCCCCCTTCCTCCTCAATGGGGCTCGCTAGTGGGG
CTGCAGACTCTTTCTCTGCGGGACACAAACATCTCC------------------------
------------------------------------------------------------
------------------------------------------------------------
GGCACGCTGCCGCCCGAATGGAGCTCGATGAGAGCGCTGAGGGGTCTTAAGCTGCGGGGC
AAGAAGTTCTCCGGTACACTGCCGCCCCAGTGGAGCTCATTGGCATTGCTGATCCGTCTC
GATCTGGAGGGTACTCAGGTCTCCGGCGCGCTGCCGCCCCAGTGGGTCTCATTGGCATCG
CTGAGAACTCTTGATCTGGAGGGTACTCAGGTCTCC------------------------
------------------------------------------------------------
------------------------------------------------------------
GGCACACTGCCCCCGGGATGGAGTGAGATGAAATCGCTGACCAATCTCTATCTGGAGGGT
ACTGAGGTCTCCGGCAGTCTGCCGCCCCAGTGGAGCTCAATGGCATCGCTGACCAGTCTC
TATCTGGAGGGTACTCAGGTCTCCGGCAGTCTGCCGCCCGAGTGGAGCTCAATGAAATCG
CTGAGAACCCTTGATCTGGAGGGTACTCAGGTCTCCGGCAGGCTGCCGCCCGAGTGGAGC
AGGATGTTGAGTGCCGAGAACCTGCAGCTGGAGCACTGCGACCTGTCCGGCAGTCTGCCG
CCCGAGTGGTCTGCGATGCGACAGCTGCGTCTTGTCGGACTGAGGGGCAACCACTTCTGC
GGGTGTGTGCCGGACTCGTGGGGCAAGAATGCTGGTCTCCTTGTAAGAATCGAGGACGAG
CACAAGGGCAAATACTGCAGGCTCGGTAACGACTGC
>LmjF12.0740 
ATGGCGCAGTGCGTGCGTCGGCTGGTGCTGGCGGCGACGCTCGCCGCTGCGGTGGCGCTG
CTGCTGTGCACGAGCAGTGCGCCGGTGGCGCGTGCTGCTGGGACGGGCGACTTCACTGCG
GCGCAGCGGACGCACACGCTGGCGGTGCTGCAGGCGTTTGGGCGTGCGATCCCTGAGCTT
GAGAAGAAGTGGACGGGCAACGACTTCTGCTCGTGGGACCACGTAGCGTGCGTGTCAGTC
GACGTCTTCGTAGGTCTCAATGTTTCGACGTATGCCGGCACGCTGCCGGAGATACCTGTG
AACGTCGACTACAGGCACGTCATGATCCGGGACCTGGGGTTCTGGAATATG---CCACTG
CTGAGCGGGACGCTGCCGGACAGCTGGAGCAAACTGGGAGGACTGCTCTCCGTTACGTTC
TCGGGCTGCGGCGTGAGCGGTACACTGCCCGCCTCATGGGGCTTGATGGTTCGTTTACGT
GCCTTGACTGTGGGAAATTGCAGGCACCTCACCGGCAGCCTGCCTTCTGAGTGGAGCTGG
CTGCCTAATTTTCAAATTCTGGTGCTGAGGCAACTGCAGCTGAGCGGTACGCTGCCGGCT
GAGTGGAGCCGGGTGACGTCATTGCTTGAGCTGGAGATCGTTGCTGCAGGCGACATCACC
------------------------------------------------------------
------------------------------------------------------------
------------------------------------------------------------
------------------------------------GGCACGCTGCCGGCTAAGTGGAGC
TCGATAAAATCGCTGAGAACTCTTAATCTGGAGGGTACTCAGGTCTCCGGCACACTGCCC
TCGGGATGGAGTGAGATGAAATCGCTGACCAGTCTCGAGCTGGAGGGTACTCAGGTCTCC
GGCACGCTGCCTCCAGGATGGAGCTCGATAAAATCGCTGAGAACTCTTAATCTGGAGGGT
ACTCAGGTCTCCGGCAGTCTGCCGCCCCAGTGGGTCTCGATGGCATCGCTGAGAACTCTT
AATCTGGAGGGTACTCAGGTCTCCGGCACGCTGCCCCCGGGATGGAGTGAGATGAAATCG
CTGACCAGTCTCGAGCTGGAGGGTACTCAGGTCTCCGGCACGCTGCCTCTAGGATGGAGT
GAGATGAAATCGCTGAGAACTCTTAATCTGGAGGGTACTCAGGTCTCCGGCAGTCTGCCG
CCCCAGTGGGTCTCGATGGCATCGCTGAGAACTCTTAATCTGGAGGGTACTCAGGTCTCC
GGCACACTGCCCCCGGGATGGAGTGAGATGAAATCGCTGACCAATCTCTATCTGGAGGGT
ACTCAGCTCTCCGGCAGTCTGCCCACGGAATGGAGAGGGATAAAATCGCTGACCAATCTC
TATCTGAAAGGTACTCAGGTCTCCGGCAGTCTACCGCCCCAGTGGAGCTCACTGACATCG
CTGAGAACCCTTGATCTGGAGGGTACTCAGGTCTCCGGCAGGCTGCCGCCCGAGTGGAGC
AGGATGTTGAGTGCCGAGAACCTGCAGCTGGAGCACTGCGACCTGTCCGGCAGTCTGCCG
CCCGAGTGGTCTGCGATGCCAAGGCTGCGTCTTGTCGGACTGAGGGGCAACCGCTTCTGC
GGGTGTGTGCCGGAGTCGTGGGCCAACAAGGCTGATCTTGCTGTGGAAATCGAGGACAAG
CACAAGGGCAGCGACTGCTTGGCTGGTAAGGACTGC
>LinJ12_v4.0671 
ATGGCGCTGTGCGTGCGTCGGCTGGTGCTGGCGGCGACCCTCGCCGCTGCGGTGGCGCTG
CTGCTGTGCACGAGCAGTGCGCCGGTGGTGCGTGCTGCTGGAACGGCCGACTTCACTGCT
GCACAGCGGAGGAACACGCTGACGGTGCTGGAGGCGTTTGGGCGTGCGATCCCTGAGCTT
GGGAAGAAGTGGACGGGCGACGACTTCTGCTTGTGGGAGTCCGTCATGTGCGATAGGACA
GGAGTGTTCGTCTCGGGAATCGGTGCGACGTATGCCGGCACGCTGCCGGAGATGCCTGAT
AGGGTCGACTACACGAACGTCATGATCAAGCAGCTCGACTTTTCCGAAATGGGTCTGGGG
CTGACCGGGACGCTGCCGGAGAGCTGGAGCAGGCTGCAACTGCTGACTTTCCTTACGTTT
TCGGGCAACAACGTGAGCGGGACGCTGCACGCCTCATGGAGGTCGATGAAGTTGCTGAAG
GAATTGTGGATTGAAGATTGCGGGAGTATCTCCGGCAGCCTGCCTTCTGAGTGGAGCTCG
ATGTCTAATTTACAGACGCTGCTGCTCAGACAACTGCAGCTGAGCGGTACGCTACCGCGT
GAGTGGGCTGCGATGTCTTCATTACATACGCTGGAGATGACTGCTGCAGGCGACATCACC
GGCACGCTACCGCCCGAGTGGAGCTCGATGAAGTCGCTGACGAGTCTTTTCGTT------
------------------------------------------------------------
------------------------------------------------------------
------------------AACGAGTCGCTGATCAGCGGCACGCTGCCCCAGCAGTGGAGT
TCGATGAATGGGCTGATCGTTCTTGCACTGATGCGCTCTCAGGTCTCTGGCACACTGCCT
GCGGCGTGGAGCTCAATGACATCGCTGACGACTCTGAACCTGCAGCGCACAAACCTTTAC
GGCACGCTGCCGCTCGAGTGGAGATCGATGACATCGCTGAGATTCCTTTATCTTCGTCGC
ACTCGGGTCTCTGGCACGCTTCCGCCACAGTGGAGCTCAATGACATCGCTGACCCTTCTT
GTTATGCAGGCTACTCAGGTCTCCGGCACACTGCCTCGCGAATGGAGCTCGATGCCATCG
CTGACCCTTTTTTCTCTGCGGCGTACTCAGGTCTCC------------------------
------------------------------------------------------------
------------------------------------------------------------
GGCACATTACCTCGTGAATGGAGCTCGATGAAATCACTGACCCTTCTTGCTCTGCAGTAC
ACGAAGGTTTCCGGCACGCTGCCGCCACAGTGGAGCTCGATGAAATCGCTGACCACTCTT
GCTCTGCAGCACACTCAGGTCTCCGGCACGCTGCCCCCGCGGTGGAGCTCACTGACATCG
CTCAACCTTTTAAATCTGCACTACACTAAGGTCTCCGGCACGCTGCCACGCGAGTGGAGT
ATGATGACGAGTGCCGAGGTCCTTCAGCTGGAGTACTGCAACCTGTCCGGCAGTCTGCCC
CCCGAATGGTCTGCGATGCCGAGGCTGAAGGAAGTCTCACTGAGGGGCAACCACTTCTGC
GGGTGTGTGCCGGACTCGTGGGCCCAGAAGGCCGGTCTCCGTGTGGACATCGAGGACGAG
CACAAGGGCAGGGACTGCAGGCTTGGTAACGAGTGC
>LmjF12.1090 
ATGGCGCAGTGCGTGCGTCGGCTGGTGCTGGCGGCGACGCTCGCCGCTGCGGTGGCGCTG
CTGCTGTGCACGAGCAGTGCGCCGGTGGCGCGTGCTGCTGGGACGGGCGACTTCACTGCG
GCGCAGCGGACGCACACGCTGGCGGTGCTGCAGGCGTTTGGGCGTGCGATCCCTGAGCTT
GAGAAGAAGTGGACGGGCAACGACTTCTGCTCGTGGGAGTTCATCAAGTGCAATGTAACG
GGTGTGTCCGTGTCGGGAATTGGTCCGACCTATGCGGGCACGCTGCCGGAGATGCCTGTG
GGCGTCGACTACCGGCACGTCATGATCAAGCAGCTCGACTTTTCCGAAATGGGCCTGGGG
CTGGTCGGGACGCTGCCGGACAGCTGGAGCAAGCTGGAGGGACTGACTTCCCTTACGTTG
TTGGGCAACAACGTGAGCGGTACGCTGCCGGCCTCGTGGAAGTCAATGGGGTTCTTGACT
GCATTGTGGATTGAAGATTGCGGCAGTATCTCCGGCAGTCTGCCGCCCGAGTGGAGCTCG
ATGCCTAGTCTAACCACGCTGCTACTCAGACACCTTCAGCTGAGCGGTACGCTACCGGGC
GAGTGGGCTGCGATGCCCTCATTAAATACGCTGGAGATGACTGCTGCAGGCGGCATCACC
GGCACACTGCCGCCCGAGTGGAGCTCGATGAAATCACTGACGAGTCTTTTCGTT------
------------------------------------------------------------
------------------------------------------------------------
------------------AACGAATCGTTGATCAGCGGTACGCTGCCCCAGCAGTGGAGC
TCGATGAATAGGCTGATCATTCTCGGTTTGATGCGCACTCAGGTCTCCGGGACACTTCCT
GCGGCGTGGAGCTCGATGACATCCCTGACGACTCTGAATCTGCAGCGCACTAACCTTCAC
GGCACGCTGCCGCCCCAGTGGAGCTCAATGACATCGCTGAGCTTCCTTTATCTTCGTCGC
ACCCGGGTCTCTGGCACACTTCCGCCCCAGTGGAGCTCTATGACATCGCTGACCCTTCTT
GTTATGCAGGCTACTCAGGTCTCCGGCACGCTGCCGCCCCAGTGGGGCTCCATGAAATCG
CTGACCCTTCTTTCTCTGCGGCGTACTCAGGTTTCC------------------------
------------------------------------------------------------
------------------------------------------------------------
GGCACGCTGCCGCCCCAGTGGGGCTCCATGAAATCGCTCACCCTTCTTGCTCTCCACTAC
ACGAAGGTTTCGGGAACGCTGCCGCCCCAGTGGAGCTCAATGAAATCGCTGACTACTCTT
GCTCTGCAGCACACTCAGGTTTCC------------------------------------
------------------------------------GGCACGCTGCCGCCCGGATGGAGT
GGGATGACGAGTGCCCAGGTCCTGCAGCTGGAAAACTGCAACCTGTCCGGCAGTCTGCCC
TCCTCGTGGTCTGCGATACCGATGCTGGCTTCCGTCTCCCTTAGGGGCAACAAGTTCTGC
GGGTGTGTGCCCGACTCGTGGGCCAAGAAGGCTGGTCTCGTTGTGGACATCGAGGACAAG
CACAAGGGCAGCGACTGCTTGGCTGGTACAGATTGC
>LmjF12.0990 
ATGGCGCAGTGCGTGCGTCGGCTGGTGCTGGCGGCGACGCTCGCCGCTGCGGTGGCGCTG
CTGCTGTGCACGAGCAGTGCGCCGGTGGCGCGTGCTGCTGGGACGGGCGACTTCACTGAG
GAGCAGCAGACGAACACGCTGGCGGTGCTGCAGGCGTTTGGGCGTGCGATCCCTGAGCTT
GAGAAGAAGTGGACGGGCAACGACTTCTGCTCGTGGGACCACGTAGCGTGCGTGTCAGTC
AACGTCTTCGTAAGTCTCGATGTTTCGACGTATGCCGGCACGCTGCCGGAGATGCCTGTG
GGCGTCGACTACAGGCACGTCATGATCCGGGACCTGGGGTTCTGGAATATG---CCACTG
CTGAGCGGGACGCTGCCGGACAGCTGGAGCAAGCTGGAAAAACTGACTTTCCTTACGTTG
TTGGGCAACAAAGTGAGCGGTACGCTGCCCGCCTCATGGCACTCGATGACATCTTTGGAG
TCGTTGTCGATTGAAAAGTGTGAAAGCATCTCC---------------------------
------------------------------------------------------------
------------------------------------------------------------
------------------------------------------------------------
------------------------------------------------------------
------------------------------------------------------------
------------------------------------GGCGCGCTGCCGCCCCAGTGGAGC
TCGATGAAATCGCTGAGTTTTCTCAATCTGGATGGCGCGAAGGTCTCCGGCAGTCTGCCT
CCTCAGTGGAGCTCGATGAAATCGCTGAGAACTCTCGATCTCGGGGATACTCAGGTCTCC
GGCAGTCTGCCTCCTCAGTGGAGCTCGATGACATTGCTAAGTTTTCTCAATCTGGATGGC
GCGAAGGTCTCCGGCGCGCTGCCGCCCCAGTGGAGCTCGATGACATTGCTCGCCGTTCTC
GATGTGCAGGGCACTCAGGTCTCCGGCACGCTGCCGCCCCAGTGGAGCTCGATGAAATCG
CTGAGTGTTCTCAATCTGCGGGGCACAAGCATCTCCGGCAGTGTGCCCCCCCAGTGGAGC
TCGATGACATCGCTGACGGCTCTCAATCTGCGGGGCACTCAGGTCTCCGGCACGCTGCCG
CCCCAGTGGAGCTCGATGACATCGCTCACTTCTCTCGATGTGCAGGGCACTCAGGTCTCC
GGCACGCTGCCGCCCCAGTGGAGCTCGATGACATCGCTCGCCGCTCTCGATGTGCAGGGC
ACTCAGGTCTCCGGCACGCTGCCGCCCCAGTGGAGCTCGATGAGAAGGCTTACACATCTG
CTGCTCACCGATACTTTGTTGTCCGGCACGCTTCCTGCTGAGTGGAGTGCGCTGCAGTCG
CTTGTTACGCTTCAGCTGTCCAGCAGTAAGGTCTCCGGCACGCTGCCGCCCCAGTGGAGT
GGGATGTCGAAGGCCCAGTCCCTGCAGCTGCAGGACTGCGACCTGTCCGGCAGTCTGCCC
TCTTCATGGTCTGCGATACCGATGCTGGCTTTCGTCTCCCTTAAGGGCAACAAGTTCTGC
GGTTGTGTGCCTGACTCGTGGGATCAGAAGGCTGGTCTTGTTGTGGACATCGAGGACAAG
CACAAGGGCAGCGACTGCACGACCGATAGGGTGTGC
>LmjF12.0940 
ATGGCGCAGTGCGTGCGTCGGTTGGTGCTGGCGGCGACGCTCGCCGCTGCGGTGGCGCTG
CTGCTGTGCACGAGCAGTGCGCCGGTGGCGCGTGCTGCTGGGACGGGCGACTTCACTGCG
GCGCAGCGGACGAACACGCTGGCGGTGCTGCAGGCGTTTGGGCGTGCGATCCCTAAGCTT
GGGGAGAAGTGGGCGGGCAACGACTTCTGCTCGTGGGAGGCCGTCTTGTGCAATGCGCCG
GACGTGTACGTGTCGGGAATCAGTCCGACGTATGCCGGCACGCTGCCGGAGATGCCTGTG
AACGTCGACTACAGGCACGTCGTGATCAAGCAGCTCGACTTTTCCGAAATGGGGCCGGGG
CTGAGC------------------------------------------------------
------------------GGGACGCTGCCCGCCTCATGGCACTCGATGACATCTTTGGAG
TCGTTGTCGATTGAAAAGTGTGAAAGCATCTCC---------------------------
------------------------------------------------------------
------------------------------------------------------------
------------------------------------------------------------
------------------------------------------------------------
------------------------------------------------------------
------------------------------------------------------------
------------------------------------------------GGCAGTGTGCCC
CCCGAGTGGGGCTCGATGACATCGCTGAGTGTTCTCAATCTGCGGGGCACAGGCATCTCC
------------------------------------------------------------
------------------------------------------------------------
------------------------------------------------------------
------------------------------------------------------------
------------------------------------------------------------
------------------------------------------------------------
------------------------------------------------------------
------------------------------------------------------------
------------------------------------------------------------
------------------------------------GGCACGCTGCCGCCCCAGTGGAGT
GGGATGTCGAAGGCCCGGTCCCTGCAGCTGCAGGACTGCGACCTGTCCGGCAGTCTGCCC
TCTTCGTGGTCTGCGATACCGATGCTGGCTTCCGTCTCTCTTAATGGCAACAAGTTCTGC
GGGTGTGTGCCGGACTCGTGGGATCAGAAGGCTGGTCTTGTTGTGGACATCGAGGACAAG
CACAAGGGCAGCGACTGCTTGGCTGCTAAGGACTGC
>LmjF12.1000 
ATGGCGCAGTGCGTGCGTCGGCTGGTGCTGGCGGCGACGCTCGCCGCTGCGGTGGCGCTG
CTGCTGTGCACGAGCAGTGCGCCGGTGGCGCGTGCTGCTGGGACGGGCGACTTCACTGCG
GCGCAGCGGACGAACACGCTGGCGGTGCTGCAGGCGTTTGGGCGTGCGATCCCTAAGCTT
GGGGAGAAGTGGGCGGGCAACGACTTCTGCTCGTGGGAGGCCGTCTTGTGCAATGCGCCG
GACGTGTACGTGTCGGGAATCAGTCCGACGTATGCCGGCACGCTGCCGGAGATGCCTGTG
AACGTCGACTACAGGCACGTCGTGATCAAGCAGCTCGACTTTTCCGAAATGGGGCCGGGG
CTGAGC------------------------------------------------------
------------------GGGACGCTGCCCGCCTCATGGCACTCGATGACATCTTTGGAG
TCGTTGTCGATTGAAAAGTGTGAAAGCATCTCC---------------------------
------------------------------------------------------------
------------------------------------------------------------
------------------------------------------------------------
------------------------------------------------------------
------------------------------------------------------------
------------------------------------------------------------
------------------------------------------------GGCAGTGTGCCC
CCCGAGTGGGGCTCGATGACATCGCTGAGTGTTCTCAATCTGCGGGGCACAGGCATCTCC
------------------------------------------------------------
------------------------------------------------------------
------------------------------------------------------------
------------------------------------------------------------
------------------------------------------------------------
------------------------------------------------------------
------------------------------------------------------------
------------------------------------------------------------
------------------------------------------------------------
------------------------------------GGCACGCTGCCGCCCCAGTGGAGT
GGGATGTCGAAGGCCCGGTCCCTGCAGCTGCAGGACTGCGACCTGTCCGGCAGTCTGCCC
TCTTCGTGGTCTGCGATACCGATGCTGGCTTCCGTCTCTCTTAATGGCAACAAGTTCTGC
GGGTGTGTGCCGGACTCGTGGGATCAGAAGGCTGGTCTTGTTGTGGACATCGAGGACAAG
CACAAGGGCAGCGACTGCTTGGCTGCTAAGGACTGC
>LmjF12.0980 
ATGGCGCAGTGCGTGCGTCGGTTGGTGCTGGCGGCGACGCTCGCCGCTGCGGTGGCGCTG
CTGCTGTGCACGAGCAGTGCGCCGGTGGCGCGTGCTGCTGGGACGGGCGACTTCACTGCG
GCGCAGCGGACGAACACGCTGGCGGTGCTGCAGGCGTTTGGGCGTGCGATCCCTAAGCTT
GGGGAGAAGTGGGCGGGCAACGACTTCTGCTCGTGGGAGGCCGTCTTGTGCAATGCGCCG
GACGTGTACGTGTCGGGAATCAGTCCGACGTATGCCGGCACGCTGCCGGAGATGCCTGTG
AACGTCGACTACAGGCACGTCGTGATCAAGCAGCTCGACTTTTCCGAAATGGGGCCGGGG
CTGAGC------------------------------------------------------
------------------GGGACGCTGCCCGCCTCATGGCACTCGATGACATCTTTGGAG
TCGTTGTCGATTGAAAAGTGTGAAAGCATCTCC---------------------------
------------------------------------------------------------
------------------------------------------------------------
------------------------------------------------------------
------------------------------------------------------------
------------------------------------------------------------
------------------------------------------------------------
------------------------------------------------GGCAGTGTGCCC
CCCGAGTGGGGCTCGATGACATCGCTGAGTGTTCTCAATCTGCGGGGCACAGGCATCTCC
------------------------------------------------------------
------------------------------------------------------------
------------------------------------------------------------
------------------------------------------------------------
------------------------------------------------------------
------------------------------------------------------------
------------------------------------------------------------
------------------------------------------------------------
------------------------------------------------------------
------------------------------------GGCACGCTGCCGCCCCAGTGGAGT
GGGATGTCGAAGGCCCGGTCCCTGCAGCTGCAGGACTGCGACCTGTCCGGCAGTCTGCCC
TCTTCGTGGTCTGCGATACCGATGCTGGCTTCCGTCTCTCTTAAGGGCAACAAGTTCTGC
GGGTGTGTGCCGGACTCGTGGGATCAGAAGGCTGGTCTTGTTGTGGACATCGAGGACAAG
CACAAGGGCAGCGACTGCTTGGCTGCTAAGGACTGC
>LmjF12.0810 
ATGGCGCAGTGCGTGCGTCGGCTGGTGCTGGCGGCGACGCTCGCCGCTGCGGTGGCGCTG
CTGCTGTGCACGAGCAGTGCGCCGGTGGCGCGTGCTGCTGGGACGGGCGACTTCACTGCG
GCGCAGCGGACGAACACGCTGGCGGTGCTGCAGGCGTTTGGGCGTGCGATCCCTAAGCTT
GGGGAGAAGTGGGCGGGCAACGACTTCTGCTCGTGGGAGGCCGTCTTGTGCAATGCGCCG
GACGTGTACGTGTCGGGAATCAGTCCGACGTATGCCGGCACGCTGCCGGAGATGCCTGTG
AACGTCGACTACAGGCACGTCGTGATCAGGCGGCTCGACTTTTCCGAAATGGGGCCGGGG
CTGAGC------------------------------------------------------
------------------GGGACGCTGCCCGCCTCATGGCACTCGATGACATCTTTGGAG
TCGTTGTCGATTGAAAAGTGTGAAAGCATCTCC---------------------------
------------------------------------------------------------
------------------------------------------------------------
------------------------------------------------------------
------------------------------------------------------------
------------------------------------------------------------
------------------------------------------------------------
------------------------------------------------GGCAGTGTGCCC
CCCGAGTGGGGCTCGATGACATCGCTGAGTGTTCTCAATCTGCGGGGCACAGGCATCTCC
------------------------------------------------------------
------------------------------------------------------------
------------------------------------------------------------
------------------------------------------------------------
------------------------------------------------------------
------------------------------------------------------------
------------------------------------------------------------
------------------------------------------------------------
------------------------------------------------------------
------------------------------------GGCACGCTGCCGCCCCAGTGGAGT
GGGATGTCGAAGGCCCGGTCCCTGCAGCTGCAGGACTGCGACCTGTCCGGCAGTCTGCCC
TCTTCGTGGTCTGCGATACCGATGCTGGCTTCCGTCTCTCTTAAGGGCAACAAGTTCTGC
GGGTGTGTGCCGGACTCGTGGGATCAGAAGGCTGGTCTTGTTGTGGACATCGAGGACAAG
CACAAGGGCAGCGACTGCTTGGCTGCTAAGGACTGC
>LmjF12.0780 
ATGGCGCAGTGCGTGCGTCGGTTGGTGCTGGCGGCGACGCTCGCCGCTGCGGTGGCGCTG
CTGCTGTGCACGAGCAGTGCGCCGGTGGCGCGTGCTGCTGGGACGGGCGACTTCACTGCG
GCGCAGCGGACGAACACGCTGGCGGTGCTGCAGGCGTTTGGGCGTGCGATCCCTAAGCTT
GGGGAGAAGTGGGCGGGCAACGACTTCTGCTCGTGGGAGGCCGTCTTGTGCAATGCGCCG
GACGTGTACGTGTCGGGAATCAGTCCGACGTATGCCGGCACGCTGCCGGAGATGCCTGTG
AACGTCGACTACAGGCACGTCGTGATCAAGCAGCTCGACTTTTCCGAAATGGGGCCGGGG
CTGAGC------------------------------------------------------
------------------GGGACGCTGCCCGCCTCATGGCACTCGATGACATCTTTGGAG
TCGTTGTCGATTGAAAAGTGTGAAAGCATCTCC---------------------------
------------------------------------------------------------
------------------------------------------------------------
------------------------------------------------------------
------------------------------------------------------------
------------------------------------------------------------
------------------------------------------------------------
------------------------------------------------GGCAGTGTGCCC
CCCGAGTGGGGCTCGATGACATCGCTGAGTGTTCTCAATCTGCGGGGCACAGGCATCTCC
------------------------------------------------------------
------------------------------------------------------------
------------------------------------------------------------
------------------------------------------------------------
------------------------------------------------------------
------------------------------------------------------------
------------------------------------------------------------
------------------------------------------------------------
------------------------------------------------------------
------------------------------------GGCACGCTGCCGCCCCAGTGGAGT
GGGATGTCGAAGGCCCGGTCCCTGCAGCTGCAGGACTGCGACCTGTCCGGCAGTCTGCCC
TCTTCGTGGTCTGCGATACCGATGCTGGCTTCCGTCTCTCTTAAGGGCAACAAGTTCTGC
GGGTGTGTGCCGGACTCGTGGGATCAGAAGGCTGGTCTTGTTGTGGACATCGAGGACAAG
CACAAGGGCAGCGACTGCTTGGCTGCTAAGGACTGC
>LmjF12.0760 
ATGGCGCAGTGCGTGCGTCGGCTGGTGCTGGCGGCGACGCTCGCCGCTGCGGTGGCGCTG
CTGCTGTGCACGAGCAGTGCGCCGGTGGCGCGTGCTGCTGGGACGAACGACTTCACTGCG
GCGCAGCGGACGAACACGCTGGCGGTGCTGCAGGCGTTTGGGCGTGCGATCCCTAAGCTT
GGGGAGAAGTGGACGGGCAACGACTTCTGCTCGTGGGAGGCCGTCTTGTGCGATGCGCCG
GACGTGTACGTGTCGGGAATCAGTCCGACGTATGCCGGCACGCTGCCGGAGATGCCTGTG
AACGTCGACTACACGACCGTCATGATCAAGCAGCTCGACTTTTCCAAAATGGGGCCGGGG
CTGAGCGGGACGCTGCCGGACAGCTGGAGCAAGCTGGAAAAACTGACTTTCTTTACGTTG
TCGGGCAACAAAGTGAGCGGTACGCTGCCCGCCTCATGGCACTCGATGAGATCTTTGGAG
TCGTTGTCGATTGAAAAGTGTGAAAGCATCTCC---------------------------
------------------------------------------------------------
------------------------------------------------------------
------------------------------------------------------------
------------------------------------------------------------
------------------------------------------------------------
------------------------------------GGCAGTGTGCCCCCCCAGTGGGGC
TCGATGAAATCGCTGAGTTTTCTTAATCTGGATGGCGCGAAGGTCTCCGGCAGTCTGCCG
CCCCAGTGGAGCTCGATGACATCGCTGACTGCTCTCAATCTGCGGGGCACAAGCATCTCC
GGCACGCTGCCTCCTCAGTGGGGCTCGATGAAATCGCTGAGTTTTCTCAATCTGGAAAAC
ACGAAGGTCTCCGGCACGCTGCCGCCCCAGTGGAGCTCGATGACATTGCTCGCCGCTCTC
GATGTGCAGGGCACTCAGGTCTCCGGCACGCTGCCGCCCCAGTGGAGCTCGATGAGA---
------------------------------------------------------------
------------------------------------------------------------
------------------------------------------------------------
------------------------------------------------------------
------------GGCACGCTGCCGCCCCAGTGGAGCTCCATGAAAAAGCTTACGCAGCTA
CTGCTCGACGATACGTTGTTGTCCGGCACGCTTCCTGCTGAGTGGAGTGCGCTGCAGTCG
CTTGATACACTGCGGCTGTCCGGCAGTAAGGTCTCCGGCACGCTGCCGCCCCAGTGGAGT
GGGATGTCGAAGGCCCGGTCCCTGCAGCTGCAGGACTGCGACCTGTCCGGCAGTCTGCCC
TCTTCGTGGTCTGCGATGCCGATGCTGGCTTCCGTCTCTCTTAAGGGCAACAAGTTCTGC
GGGTGTGTGCCGGACTCGTGGGATCAGAAGGCTGGTCTTGCTGTGGACATCGAGGACAAG
CACAAGGGCAGCGACTGCTTGGCTGGGAGGGAGTGC
>LmjF12.0890 
ATGGCGCAGTGCGTGCGTCGGCTGGTGCTGGCGGCGACGCTCGCCGCTGCGGTGGCGCTG
CTGCTGTGCACGAGCAGTGCGCCGGTGGCGCGTGCTGCTGGGACGGGCGACTTCACTGCG
GCGCAGCGGACGAACACGCTGGCGGTGCTGCAGGCGTTTGGGCGTGCGATCCCTGAGCTT
GGGGAGAAGTGGGCGGGCAACGACTTCTGCTCATGGGAGTTCATCGTGTGTAATGTTATA
GGTGTGAACGTACGGGGAATCAGTCCGACGTATGCCGGCACGCTGCCGGAGATGCCTGTG
AACGTCGACTACAGGCACGTCGTGATCAAGCAGCTCGACTTTTCCGAAATGGGGCCGGGG
CTGAGCGGGACGCTGCCGGACAGCTGGAGCAAGCTGGAAGGACTGACTTCCCTTAAGTTG
TCGGGCAACAAAGTGAGCGGTGCGCTGCCCGCCTCATGGCACTCGATGACATCTTTGGAG
TCGTTGTCGATTGAAAAGTGTGAAAGCATCTCC---------------------------
------------------------------------------------------------
------------------------------------------------------------
------------------------------------------------------------
------------------------------------------------------------
------------------------------------------------------------
------------------------------------------------------------
------------------------------------------------GGCGCGCTGCCG
CCCCAGTGGAGCTCGATGACATCGCTGAGTGTTCTCAATCTGCGGGGCACAGGCATCTCC
------------------------------------------------------------
------------------------------------------------------------
------------------------------------------------------------
------------------------------------------------------------
------------------------------------------------------------
------------------------------------------------------------
------------------------------------------------------------
------------GGCGCGCTGCCGCCCCAGTGGAGGTGGATGAGAAAGCTTACAGATGTG
CTGCTCGCTGATACGTTGTTGTCCGGGACGCTGCCGCCCGAATGGGGTTCTATGAGCAGC
CTGGCGTACCTTCACCTTTATCTTACTCAGGTCTCCGGCACGCTGCCGCCCGAGTGGAGT
GGGATGTCGGAGGCCGCATACTTCTGGCTGAACAACTGCGACCTGTCCGGCAGTCTGCCG
CCCGAGTGGTCGTCGATGCCAAAGCTGCGCGGTATGTCACTGAGCGGCAACCACTTCTGC
GGGTGTGTGCCGGACTCGTGGGCCGACAGAGGTGGTCTTGTTGTGGACATCGAGGACAAG
CACAAGGGCAGCGACTGCACGACCGATAGGGTGTGC
>LmjF12.0730 
ATGGCGCAGTGCGTGCGTCGGCTGGTGCTGGCGGCGACGCTCGCCGCTGCGGTGGCGCTG
CTGCTGTGCACGAGCAGTGCGCCGGTGGCGCGTGCTGCTGGGACGAACGACTTCACTGAG
GAGCAGCGGACGCACACGCTGGCGGTGCTGCAGGCGTTTGGGCGTGCGATCCCTGAGCTT
GAGAAGAAGTGGACGGGCAACGACTTCTGCTCGTGGGAGTTCATAGTGTGTAATGTTATA
GGTGTGAATGTACGGGGAATCAGTCCGACGTATGCCGGCACGCTGCCGGAGGTGCCTGAT
AACGTCAGCTACAATAACGTTGTCATTCAGCAGCTCGACTTTTCCGAAATGAGGCTGGGG
CTGAGC------------------------------------------------------
------------------------------------------------------------
------------------------------------------------------------
------------------------------------------------------------
------------------------------------------------------------
------------------------------------------------------------
------------------------------------------------------------
------------------------------------------------------------
------------------------------------GGGACGCTGCCGCCCCAGTGGAGC
TCGATGAAATCGCTGATTTTTATCAATCTGCAATACACGAAGGTCTCCGGCACGCTGCCG
CTCCAGTGGAGCTCGATGACATCGCTGAGCCTTCTCAATCTGCGGGGCACTCAGGTCTCG
GGCACGGTGCCGCCCCAGTGGAGCTCAATGACATCGCTGAGCCTTCTCAATCTGGATTAC
GTGAATGTCTCCGGCACGCTGCCGCCCCAGTGGAGCTCGATGACATCGCTGACCTTCCTC
GATCTGCTGGGTACTCAGGTCTCCGGCACGCTGCCGCCCCAGTGGAGCTCAATGACATCG
CTGAGAACTCTCGATCTGGGGGATACTCAGGTCTCCGGCAGTCTGCCCCCGGGATGGAGT
GAGCTGAAATCGCTGAGCCTTCTCAATCTCAATGGCACAAAGGTCGCTGGGACTCTGCCG
CACGAGTGGTCGTCGATGACGTCGCTGACCGCTCTGGATCTTGTGGGCACTCAGATCTCC
GGCAGTCTGCCTCCTCAGTGGAGCGCGATGTCATCGGTGAGCCTTCTGAATCTGAATGGC
ACAAAGGTCTCCGGCACTCTGCCGCACCAGTGGTCGTCGATGACGTCGCTGACCGCCCTG
TATGTGCAGGGAACTCAAGTCTCCGGCAGTCTGCCGCCCCAGTGGAGCTCGATGACATCG
CTGAGCCTTCTGAACCTGAATGGCGCAAAGGTCTCCGGCACGTTGCCGCCCGAGTGGAGT
GGGATGTCGGAGGCCGCATACTTCTGGCTGGAACACTGCGACCTGTCCGGCAGTCTGCCG
CCTGAGTGGTCGTCGATGCCAAAGCTGCGCGGTATCTCACTGAGCGGCAACCACTTCTGC
GGGTGTGTGCCGGACTCGTGGGCCAAGAAGGCTGGTCTCGTTGTCCAAATCGAGGACAAG
CACAAGGGCAGCGACTGCTTGGCTGCTAAGGAGTGC
>LmjF12.0755 
ATGGCGCAGTGCGTGCGTCGGCTGGTGCTGGCGGCGACGCTCGCCGCTGCGGTGGCGCTG
CTGCTGTGCACGAGCAGTGCGCCGGTGGCGCGTGCTGCTGGGACGAACGACTTCACTGCG
GCGCAGCGGACGAACACGCTGGCGGTGCTGCAGGCGTTTGGGCGTGCGATCCCTGAGCTT
GGGGAGAAGTGGGCGGGCAACGACTTCTGCTCATGGGAGTTTATCGTGTGTAATGTTATA
GGTGTGAACGTACGGGGAATCAGTCCGACGTATGCCGGCACGCTGCCGGAGATACCTGTG
AACGTCGACTACAGGCACGTCGTGATCAAGCAGCTCGACTTTTCCGAAATGGGGCCGGGG
CTGAGCGGGACGCTGCCGGACAGCTGGAGCAAGCTGGAAGGACTGACTTCCCTTACGTTG
TCGGGCAACAAAGTGAGCGGTACGCTGCCCGCCTCATGGCACTTGATGAAGCGGTTGACA
TCTTTGGTAATTGCAGACTTTGACAGTATCACCGGCAGCCTGCCGCCTGAGTGGAGCTCG
ATGCCTAATTTAAACGCTGTGGAGCTGAAGCGACTAAAACTGAGCGGTACGTTGCCTGCG
GACTGGAGCTCT------------------------------------------------
---------------------------TTGAAATCACTGTCGAACGTCGTTCTTGAGGAC
ACGCCGATCACAGGCTTGTTGCCCCCGGAGTGGGCCTCGCTGGAGAGAATACAGCAGCTG
GTTCTACGGAAATTGAAGCTGACCGGCCCTCTCCCTCCTCAGTGGAGCTCA---------
------------------------------------------------------------
---ATGAAGATATTGCAGTATCTTACTCTGGATGGCACTCAGGTCTCCGGCACGCTGCCG
CCCCAGTGGAGCGCGATGGCATCGGTGCGAATTCTTAACCTGGAGGGTACTGAGGTCTCT
GGTACGCTGCCGCCTGAGTGGATATCGATGAGCAGGCTGCAAACTCTGAATCTGCGGCGC
ACGAAAGTATCC------------------------------------------------
------------------------------------------------------------
------------------------------------------------------------
------------------------------------------------------------
------------------------------------------------------------
------------------------------------------------------------
------------------------------------------------------------
------------------------GGCACTCTGCCGCCCGAATGGAGTTCTATGAGCAGC
CTGGAGTACTTTCACCTTTATCTTACTCAGGTCTCCGGCACGCTGCCGCCCGAGTGGAGT
GGGATGTCGAAGGCCGCATACTTCTGGCTGGAATACTGCGACCTGTCCGGCAGTCTGCCG
CCCGAGTGGTCGTCGATGCCAAAGCTGCGCGGTATCTCACTGAGCGGCAACAAGTTCTGC
GGGTGTGTGCCGGACTCGTGGGATCAGAAGGCTGGTCTTGTTGTGGGCATCGAGGACAAG
CACAAGGGCAGCGACTGCTTGGCTGCTAAGGACTGC
>LmjF12.0765 
ATGGCGCAGTGCGTGCGTCGGCTGGTGCTGGCGGCGACGCTCGCCGCTGCGGTGGCGCTG
CTGCTGTGCACGAGCAGTGCGCCGGTGGCGCGTGCTGCTGGGACGAACGACTTCACTGCG
GCGCAGCGGACGAACACGCTGGCGGTGCTGCAGGCGTTTGGGCGTGCGATCCCTGAGCTT
GAGAAGAAGTGGGCGGGCAACGACTTCTGCTCGTGGGAGCTTATCAAGTGTAATAAGATG
GGAGTGTACGTGACGGGAATCAGTCCAACGTATGCCGGCACGCTGCCGGAGATGCCTGTG
AACGTCGACTACAGGCACGTCATGATCCGGGATTTGTGGCTCTGGAATATG---TCGCTG
CTGAGCGGGACGCTGCCGGACAGCTGGGGCAAGCTGGAAGGACTGACTTCCCTTAAGTTG
TCGGGCAACAAAGTGAGCGGTACGCTGCCCGCCTCATGGCACTCGATGAAGCGGCTGTCA
TTCTTGATAATTGAAGAATCTGGCGGCATCACCGGCGCGCTGCCGCCCGAGTGGAGCTCG
ATGCCTAATTTACAGACTCTGCAGCTAAGGCGACTAAAACTGAGCGGTACGCTGCCTGCG
GAGTGGAGCTCT------------------------------------------------
---------------------------TGGAAATCACTAGTGAACGTCTTTCTTGAGGAC
ACGCCGATCACAGGCTTGTTGCCCCCGGAGTGGGGCTCGCTGGAGAGAATACAGCAGCTG
GTTCTAGAGAAATCGAAGCTGACCGGCCCTCTCCCTCCTCAGTGGAGCTCG---------
------------------------------------------------------------
------------------------------------------------------------
------------------------------------------------------------
------------------------------------------------------------
------------------------------------------------------------
------------------------------------------------------------
------------------------------------------------------------
------------------------------------------------------------
------------------------------------------------------------
------------------------------------------------------------
------------------------------------------------------------
---------------------------------------------------ATGAGATCG
CTGAGCCTTCTGAACCTGAATGGCGCAAAGGTCTCCGGCACGCTGCCGCCCGAGTGGAGT
GGGATGTCGAAGGCCGCATACTTCTGGCTGAACAACTGCGACCTGTCCGGCACGCTGCCG
CCCCAGTGGTCGTCGATGCCAAACCTGCGCGGCGTCTCACTGAAGGGCAACCGCTTTTGC
GGGTGTGTGCCGGACTCGTGGGCCAACAAGGCTGATCTTGCTGTGGAAATCGAGGACAAG
CACAAGGGCAGCGACTGCTTGGCTGGTAAGGACTGC
>LmjF12.0870 
ATGGCGCAGTGCGTGCGTCGGCTGGTGCTGGCGGCGACGCTCGCCGCTGCGGTGGCGCTG
CTGCTGTGCACGAGCAGTGCGCCGGTGGCGCGTGCTACTGTGACGAACGACTTCACTGAG
GAGCAGCGGACAAACACGCTGGCGGTGCTGCAGGCGTTTGGGCGTGCGATCCCTAAGCTT
GGGGAGAAGTGGGCGGGCAACGACTTCTGCTCGTGGGAGTTCATCAGGTGTACTCAGAGG
GCAGTGTACGTACGGGTAATCAGTACGACGTATGCCGGCACGCTGCCGGAGATGCCTGTG
AACGTCGACTACAGGCACGTCATGATCCGGGAGCTGTATATCTGGAATATG---CCACTG
CTGAGCGGGACGCTGCCGGACAGCTGGAGCAAGCTGGAAGGACTGACTTCCCTTACGTTG
TCGGGCTGCGGCGTGAGCGGTACACTGCCCGCCTCATGGCACTCGATGAAGCTGTTTTCA
TATTTGTTAATTCAAGAATCTGGCGGCATCATCGGCACGCTGCCGCCCGAGTGGAGCTGG
CTGCCTAATTTACAGACTCTGCGGCTAAGGCGACTAAAACTGAGCGGTACGCTGCCTGCG
GAGTGGAGCTCT------------------------------------------------
---------------------------TGGAAATCACTGTCGAACGTCTTTCTTGACGAC
ACGCCGATCACAGGCTTGTTGCCCCCGGAGTGGGGCTCGCTGGAGAGAATACAGCAGCTG
GTTTTACGGAAATTGAAGATTACCGGCCCTCTCCCTCCTCAGTGGAGCCTA---------
------------------------------------------------------------
---ATGAAGGTATTGCGGGTTCTAGATCTGGATAGCACGAAGGTATCC------------
------------------------------------------------------------
------------------------------------------------------------
------------------------------------------------------------
------------------------------------------------------------
------------------------------------------------------------
------------------------------------------------------------
------------------------------------------------------------
------------------------------------------------------------
------------------------------------------------------------
------------------------------------------------------------
------------------------------------GGCACGCTGCCGGCCGAGTGGAGT
CGGATGTCGACGGCTGCATACTTCTGGCTGAACAACTGCGACCTGTCCGGCACGCTGCCG
CCCCAGTGGTCGTCGATGCCATACCTGCGCGGCGTCTCACTGAAGGGCAACCGCTTCTGC
GGGTGTGTGCCGGAGTCGTGGGCCAACAAGGCTGATCTTGCTGTGGAAATCGAGGACAAG
CACAAGGGCAGCGACTGCTTGGCTGGTAAGGACTGC
>LmjF12.0960 
ATGGCGCAGTGCGTGCGTCGGTTGGTGCTGGCGGCGACGCTCGCCGCTGCGGTGGCGCTG
CTGCTGTGCACGAGCAGTGCGCCGGTGGCGCGTGCTGCTGGGACGGGCGACTTCACTGCG
GCGCAGCGGACGAACACGCTGGCGGTGCTGCAGGCGTTTGGGCGTGCGATCCCTAAGCTT
GGGGAGGTGTGGAAGGGCGACGACTTCTGCTCGTGGGACCACCTACTGTGTTTGCCCTTG
AGCGTTACCATACGTGTTTTTGTTTTCACGTATGCCGGCACGCTGCCGGAGATGCCTGTG
AACGTCGACTACGGGCACGTCATGATCGGGAACCTGGGGCTCTGGAATATG---CCACAA
GTGGTC------------------------------------------------------
------------------GGGACGCTGCCCGCGTCATGGCACTTGATGAAGCGGTTGACA
TCTTTGGTAATTGAAGACTTTGACAGTATCACCGGCAGCCTGCCGCCTGAGTGGAGCTCG
ATGCCTAATTTACAGACTCTGCAGGTGAGGCGACTAAAACTGAGCGGTACGTTGCCTGCG
GACTGGAGCTCT------------------------------------------------
---------------------------TTGAAATCACTGTCGAACGTCGTTCTTGAGGAC
ATGCCGATCACAGGCTTGTTGCCCCCGGAGTGGGGCTCGCTGGAGAGAATACAGCAGCTG
GTTCTACGGAAATTGAAGCTGACCGGCCCTCTCCCTCCTCAGTGGAGCCCA---------
------------------------------------------------------------
---ATGAAGGCATTGCGGTTTCTTACTCTGGATGGCACGAATCTATCCGGCACGCTGCCG
CCCCAGTGGAGCGCGATGGCATCGGTGATATCTCTTAATCTGGAGGGTACTGAGGTCTCT
GGCACGCTGCCGCCTAAGTGGATATCGATGAGCAGGCTGCAAACTCTGAATCTGCGGCGC
ACGAAAGTATCC------------------------------------------------
------------------------------------------------------------
------------------------------------------------------------
------------------------------------------------------------
------------------------------------------------------------
GGCACTCTGCCGCCCGAATGGAGTTCTATGGGCAGCCTGGCGAACCTTCAACTTTCTCTT
ACTCAGGTCTCCGGCACGCTGCCGCCCCAGTGGAGCTCGATGAGAAAGCTTACGCAGCTG
CTGCTCACCGATACTTTGTTGTCCGGCACGCTTCCTGCTGAGTGGAGTGCGCTGCAGTCG
CTTGTTATACTGCAGCTGTCCGGCAGTAAGTTCTCCGGCACGCTGCCGCCCCAGTGGAGT
GGGATGTCGAAGGCCCGGTCCCTGCAGCTGCAGGACTGCGACCTGTCCGGCAGTCTGCCC
TCTTCGTGGTCTGCGATACCGATGCTGGCTTCCGTCTCTCTTAAGGGCAACAAGTTCTGC
GGGTGTGTGCCGGACTCGTGGGATCAGAAGGCTGGTCTTGTTGTGGACATCGAGGACAAG
CACAAGGGCAGCGACTGCTTGGCTGGTAAGGACTGC
>LmjF12.0830 
ATGGCGCAGTGCGTGCGTCGGCTGGTGCTGGCGGCGACGCTCGCCGCTGCGGTGGCGCTG
CTGCTGTGCACGAGCAGTGCGCCGGTGGCGCGTGCTGCTGGGACGGGCGACTTCACTGCG
GCGCAGCGGACGAACACGCTGGCGGTGCTGCAGGCGTTTGGGCGTGCGATCCCTAAGCTT
GGGGAGGTGTGGAAGGGCGACGACTTCTGCTCGTGGGACCACCTACTGTGTTTGCCCTTG
AGCGTTACCATACGTGTTTTTGTTTCCACGTATGCCGGCACGCTGCCGGAGATGCCTGTG
AACGTCGACTACGGGCACGTCATGATCGGGAACCTGGGGCTCTGGAATATG---CCACAA
GTGGTC------------------------------------------------------
------------------GGGACGCTGCCCGCCTCATGGCACTTGATGAAGCGGTTGACA
TCTTTGGTAATTGCAGACTTTGACAGTATCACCGGCAGCCTGCCGCCTGAGTGGAGCTCG
ATGCCTAATTTAAACGCTGTGGAGCTGAAGCGACTAAAACTGAGCGGTACGTTGCCTGCG
GACTGGAGCTCT------------------------------------------------
---------------------------TTGAAATCACTGTCGAACGTCGTTCTTGAGGAC
ATGCCGATCACAGGCTTGTTGCCCCCGGAGTGGGGCTCGCTGGAGAGAATACAGCAGCTG
GTTCTACGGAAATTGAAGGTGACCGGCCCTCTCCCTCCTCAGTGGAGCCCA---------
------------------------------------------------------------
---ATGAAGGCATTGCGGTTTCTTACTCTGGATGGCACGAATCTATCCGGCACGCTGCCG
CCCCAGTGGAGCGCGATGGCATCGGTGATATCTCTTAATCTGGAGGGTACTGAGGTCTCT
GGCACGCTGCCGCCTGAGTGGATATCGATGAGCAGGCTGCAAACTCTGAATCTGCGGCGC
ACGAAAGTATCC------------------------------------------------
------------------------------------------------------------
------------------------------------------------------------
------------------------------------------------------------
------------------------------------------------------------
GGCACTCTGCCGCCCGAATGGAGTTCTATGGGCAGCCTGGCGAACCTTCAACTTTCTCTT
ACTCAGGTCTCCGGCACGCTGCCGCCCCAGTGGAGCTCGATGAAAAAGCTTACGCAGCTG
CTGCTCACCGATACTTTGTTGTCCGGCACGCTTCCTGCTGAGTGGAGTGCGCTGCAGTCG
CTTGTTATACTGCAGCTGTCCGGCAGTAAGTTCTCCGGCACGCTGCCGCCCCAGTGGAGT
GGGATGTCGAAGGCCCGGTCCCTGCAGCTGCAGCACTGCGACCTGTCCGGCAGTCTGCCC
TCTTCGTGGTCTGCGATACCGATGCTGGCTTCCGTCTCTCTTAAGGGCAACAAGTTCTGC
GGGTGTGTGCCGGACTCGTGGGATCAGAAGGCTGGTCTTGTTGTGGACATCGAGGACAAG
CACAAGGGCAGCGACTGCTTGGCTGCTAAGGACTGC
>LmjF12.0850 
ATGGCGCAGTGCGTGCGTCGGCTGGTGCTGGCGGCGACGCTCGCCGCTGCGGTGGCGCTG
CTGCTGTGCACGAGCAGTGCGCCGGTGGCGCGTGCTGCTGGGACGGGCGACTTCACTGCG
GCGCAGCGGACGCACACGCTGGCGGTGCTGCAGGCGTTTGGGCGTGCGATCCCTGAGCTT
GGGGAGAAGTGGACGGGCAACGACTTCTGCTCGTGGGAGGCCGTCTTGTGCAATGCGCCG
GACGTGTCCGTGTCGGGAATCAGTCCGACGTATGCCGGCACGCTGCCAGAGATGCCTGTG
GGCGTCGACTACCGGCACGTCATGATCAAGCAGCTCGACTTTTCCAAAATGGGCCTGGGG
CTGAGCGGGACGCTGCCGGACAGCTGGAGCAAGCTGGAAGGACTGACTTCCCTTACGTTG
TCGGACTGCGGCATGGGTGGTACGCTGCCGGCCTCATGGAGCTCGATGACTCGGCTGACG
GAGCTTAGGATAGAAAGATGCGGGTTTTTCTCGGGCACGCTGCCGCCCGAGTGGAGCTCG
ATGAAGTCCATCCAGTTTGTTGACCTGAGGGTTATGAAGCTGAGCGGTACGCTGCCGCCC
CAGTGGAGCTCGATGACGTCATTGGATACGCTGTCGCTTCGTGACGTTGGCGAGATCACC
GGCACGCTGCCGCCCGAGTGGAAATCGATGAAATCAATTCTGTATCTGTACGTTACCAAA
TCGAGGATTAGCGGCTCATTGCCCGTTGAGTGGAGTGAGATGACGACCGTGAGGGAGTTT
TCGTTTCGGGAATCGCCGTTGGCCGGCCCCCTCCCTCCTCAGTGGAGCAGCATCAAGACA
CTGAGGAGAGTGTACCTGGCGAACACTGATATCTCC------------------------
------------------------------------------------GGGACGCTGCCG
TCCAGTTGGACAGCCCTAACCCGTGTTGATCACCTGCACTTGGAGGGCACAAAGCTCTCC
------------------------------------------------------------
------------------------------------------------------------
------------------------------------------------------------
------------------------------------------------------------
------------------------------------------------------------
------------------------------------------------------------
GGCACGCTGCCGCCTGAGTGGATATCGATGTCGTCGCTTGCGCAGCTGTTTCTGAGCAGG
TCGCTTGTTCAGGGCACGCTGCCGCCCCAGTGGAGCGCCATGAAAAAGCTTACGCAGCTG
CTGCTCGACGATACTTTGTTGTCCGGCACGCTTCCTGCTGAGTGGAGTGCGCTGCAGTCG
CTTGTTACACTGCAGCTGTCCGGCAGTAAGGTCTCCGGCACGCTGCCGCCCCAGTGGAGT
GGGATGTCGAAGGCCCAGTCCCTGCAGCTGCAGGACTGCGACCTGTCCGGCAGTCTGCCC
TCTTCGTGGTCTGCGATACCGATGCTGGCTTCCGTCTCTCTTAAGGGCAACAAGTTCTGC
GGGTGTGTGCCGGACTCGTGGGATCAGAAGGCTGGTCTTGTTGTGGACATCGAGGACAAG
CACAAGGGCAGCGACTGCTTGGCTGGTAAGGACTGC
>LmjF12.1070 
ATGGCGCAGTGCGTGCGTCGGTTGGTGCTGGCGGCGACGCTCGCCGCTGCGGTGGCGCTG
CTGCTGTGCACGAGCAGTGCGCCGGTGGCGCGTGCTGATGGGACGGGCGACTTCACTGAT
GAGCAGCGGACGAACACGCTGGCGGTGCTGCAGGCGTTTGGGCGTGCGATCCCTAAGCTT
GGGGAGAAGTGGGCGGGCAACGACTTCTGCTCGTGGGAGTTCATCTACTGCAATGTGACG
GGTGTGTATGTACGGGGAATCAGTCCGACGTATGCCGGCACGCTGCCGGAGATGCCTGTG
AACGTCGACTACAGGCACGTCGTGATCAAGCAGCTCGACTTTTCCGAAATGGGGCCGGGG
CTGAGCGGGACGCTGCCGGACAGCTGGAGCAAGCTGGAAGGACTGACCTCCCTTAAGTTG
TCGGACAGCGGCATGGGTGGTACGCTGCCGGCCTCATGGAGCTCGATGACTCGGCTGACG
GAGCTTAGGATAGAAAGATGCGGGTTTTTCACTGGCACGCTGCCGGCTGAGTGGAGCTCG
ATGAAGTCCATCCAGTTTGTTGACCTGAGGGTTATGAAGCTGAGCGGTACGCTGCCTCCT
CAGTGGAGCTCGATGACATCATTGGATACGCTGTCGCTTCGTGACGTTGGCGAGATCACC
GGCACGCTGCCGCCCGAGTGGAAATCGATGAAATCAATTCTGTATCTGTACGTTACCAAA
TCGAGGATTAGCGGCTCATTGCCCGTTGAGTGGAGTGAGATGACGACCGTGAGGGAGTTT
TCGTTTCGGGAATCGCCGTTGGCCGGCCCCCTCCCTCCTCAGTGGAGCAGCATCAAGACA
CTGAGGAGAGTGTACCTGGCGAACACTGATATCTCC------------------------
------------------------------------------------GGGACGCTGCCG
TCCAGTTGGACAGCCCTAACCCGTGTTGATCACCTGCACTTGGAGGGCACAAAGCTCTCC
------------------------------------------------------------
------------------------------------------------------------
------------------------------------------------------------
------------------------------------------------------------
------------------------------------------------------------
------------------------------------------------------------
GGCACGCTGCCGCCTGAGTGGATATCGATGTCGTCGCTTGCGCAGCTGTTTCTGAGCAGG
TCGCTTGTTCAGGGCACGCTGCCGCCGGAGTGGAGCTCGATGAAGAAGCTTACGCAGCTG
CTGCTTGCCGATACTTTGTTGTCCGGCACGCTTCCTGCTGAGTGGAGTGCGCTGCAGTCG
CTTGTTACGCTTCAGCTGTCCAGCAGTAAGGTCTCCGGCACGCTGCCGCCCCAGTGGAGT
GGGATGTCGAAGGCCCAGTCCCTGCAGCTGGAAAACTGCAACCTGTCCGGCAGTCTGCCC
TCCTCGTGGTCTGCGATACCGATGCTGGCTTCCGTCTCCCTTAGGGGCAACAAGTTCTGC
GGGTGTGTGCCCGACTCGTGGGCCAAGAAGGCTCGTCTCGTTGTGGACATCGAGGACAAG
CACAAGGGCAGCGACTGCTTGGCTGGTAGAGATTGC
>LinJ12_v4.0663 
ATGGCGCTGTGCGTGCGTCGGCTGGTGCTGGCGGCGACCCTCGCCGCTGCGGTGGCGCTG
CTGCTGTGCACGAGCAGTGCGCCGGTGGTGCGTGCTGCTGGAACGGCCGACTTCACTGCT
GCGCAGCGGACGAACACGCTGGCGGTGCTGCAGGCGTTTGCGCGTGCAATCCCTGAGCTT
GGGAGGAAGTGGACGGGCGACGACTTCTGCTCGTGGGAGTACACCGAGTGCGATAGGACA
GGAGTGTTCGTCTCGGGAATCGGTGCGACGTATGCCGGCACGCTGCCGGAGATGCCTGTG
GGCGTCGACTACACGGCCGTCATGATCAAGCAGCTCGACTTTTCTGAAGTGGGGCTGGGG
CTGAGCGGGACGCTGCCGGCCAGCTGGAGCAGGCTGCAGGGACTGACCAATCTTACGTTG
TCGGGCTGCGGCGTGGGTGGTACGCTGCCCGCCTCATGGAGGTTGCTGACTCAGCTGACG
GAGTTGAGGATAGAAAGATGCGGGCTTTTCACCGGTACGCTCCCGCCTGAGTGGAGCTTG
ATGAGGGCCCTGTGGTATCTGGATCTGAGGAATATGAAGCTGAGCGGGACGCTGCCGCCC
CAGTGGAGCTCGATGACATCATTACGGACGCTGTCGCTTCGAGACCTAAGCGACATCAGC
GGCACGCTGCCGCCCGAGTGGAAATCGATGAAATCAATTGTCTATCTGTACGTTACCAAA
TCGAGGGTCAGCGGCTCACTGCCCGTTGAGTGGAGGGAGATGGCGACTGTGAGGGAGTTT
TCGTTTCGGGAATCGTCGTTGTCCGGCCCCCTCCCTCCTCAGTGGAGCAGCATCAAGACG
CTGAGGAGAGTGTACCTGGCGAACACTGACATCTCC------------------------
------------------------------------------------GGCACGCTGCCG
TCCAGCTGGAAAGCCCTGACCGGTGTTGATCACCTGCACTTAGAGGACACCAAGCTCTCC
------------------------------------------------------------
------------------------------------------------------------
------------------------------------------------------------
------------------------------------------------------------
------------------------------------------------------------
------------------------------------------------------------
GGCACGCTGCCGCCTGAGTGGATATCGATGTCGTCGCTTGCGCAGCTCTTTCTGAGCAGC
TCGCTGGTTGAGGGCACGCTGCCGCCCCAGTGGAGCTCGATGAAAAAGCTTCAGCTGCTG
CTGCTCGCCAATACGTTGCTGTCCGGCACGCTTCCTGCTGAGTGGAGTGCGCTGCAGTCG
CTTGTTACACTGCAGCTGTCTGGCAGTAAGGTCTCCGGCACGCTGCCGGCCGGGTGGAGT
GGGATGTCGAAGGCCCAGTCCCTGCAGCTGGAGAACTGCGACCTGTCCGGCAATCTCCCC
TCCAAGTGGGCTGCGATGCCGAAGCTGCTTCGTGTGGACCTGAACGGCAACCAGTTCTGC
GGGTGTGTGCCGGACTCGTGGGCCCAGAAGGTTTCTCTCCTTGTGAACATCGAGGACGAG
CACAAGGGCAGGGACTGCAGGATTGGTAACGACTGC
>LinJ12_v4.0668 
ATGGCGCTGTGCGTGCGTCGGCTGGTGCTGGCGGCGACCCTCGCCGCTGCGGTGGCGCTG
CTGCTGTGCACGAGCAGTGCGCCGGTGGCGCGTGCTGCTGGAATAAGCGACTTTACTTCT
GCGCAGCAGTTGAACACGCTGGCGGTGCTGCAGGCTTTTGGGCGTGCGATCCCTGAGCTT
GGGAAGCTGTGGACGGGCGACGACTTCTGCTCGTGGGACTTCATCAAATGCGTGTCCTCT
GGCGCTCGCGTTTGGCTGAAAGGTGCGACGTATGCCGGCACGCTGCCGCAGATGCCTGCG
GGCGTCGACTACAAACACGTCATCATCAGGGCCCTCGACTTGTTCAGTACG---CCAGAA
CTGGTCGGGACGCTGCCGGACAGCTGGAGCAGGCTGCAGGGACTGACCTCACTTACGTTG
TCGGGCTGCGGCGTGAGCGGGACGCTGCCCCCCTCGTGGCGCTCGATGAAGTCTTTGACG
TCGTTGGCGATCGAAAAGTGTGGAAGTGTAACCGGCAAGCTGCCGCCTGAGTGGGCCGCG
ATGCCTCTTTTAAAGACGCTGCTTCTCAGACAGCTGCAGCTGAGGAGTACGCTGCCTAAA
GAGTGGGGTGGGATGACGTCCTTGCTGACGCTGGAGATAACTGCTGCAGGCAGCATCACC
GGCACGCTGCCTCCTCAGTGGAGCTCCATGACATCGCTGACGAATATGTTCCTAGATGAT
TTGTCGCTTGGCGGCTCGCTGCCGGCGGCGTGGGGTTCGCTGGTGACACTGAAGCAGCTG
GGGCTCCGGGAGTCGCCGTTGACCGGCCCCCTTCCTCAT---------------------
---------------------------------------------------CACTGGACC
TCGATAAGGGGGCTCAGCTTTCTTGCTCTGCAGGGCACAAGTATCACCGGCACGCTGCCG
CCTCAGTGGAGCTCAATGGCATCGCTGGCCACTTTAAATCTAGAGCGCACTCACGTCTCC
GGAACGCTGCCGCCCGGGTGGAGTTCAATGACGTCGCTAAGCACCCTCAACCTGCAGGGC
ACAAGTATCTCCGGCACGCTGCCGCCCAAGTGGAGCTCAATGACATCGCTGGCCATTTTA
AAATTGGGTCGTACTCAGGTCTCC------------------------------------
------------------------------------------------------------
------------------------------------------------------------
------------------------------------------------------------
------------------------------------------------------------
------------------------------------------------------------
------------------------------------------------------------
------------------------------------GGCACGCTGCCGCCCGGGTGGAGT
GGGATGTCGAATGCCCGGTCCCTGGAGCTGGACAACTGCGACCTCTCCGGCAGTCTGCCC
CCCGAGTGGTCTGCGATGCCGAGGCTGCGTCTTGTCGCACTGAGGGGCAACCACTTCTGC
GGGTGTGTGCCTGACTCGTGGGCCCAGAAGGCCGGTCTCGTTGTCAGTATCGAGGATAAG
CACACGGGCAACAACTGCATCGCTAGTGGGGAGTGC
>LinJ12_v4.0670 
ATGGCGCTGTGCGTGCGTCGGCTGGTGCTGGCGGCGACCCTCGCCGCTGCGGTGGCGCTG
CTGCTGTGCACGAGCAGTGCGCCGGTGGTGCGTGCTGCTGGAACTGCCGACTTCACTGCT
GCGCAGCGGACGAACACGCTGAAGGTGCTGCAGGCGTTTGGGAGTGCGATCCCTGTGCTT
GGGGAGAAGTGGACGGGCGACGACTTCTGCTCGTGGGAGCTCGTCAAATGCGGGTCATCC
GGCGTCAACGTATCGTTCCATCTCTCGTTGGCTGCTGGCACGCTGCCGGAGATGCCTGTG
GGCGTCGACTACAAGCACGTCATGATCAGGAGCCTCCAGTGCTACGTAATGGGA---GAA
CTGGTCGGGACGCTGCCGGCCAGCTGGAGCAGGCTGCAGGGACTGAACTCCCTTTCGTTT
TGGAGCTGCGGCGTGAGCGGTACGCTGCCCGCCTCATGGAGCTCGATGAAGTCGTTGTCG
TCGTTGTGGATGCAATACTGTCCAAGTGTCACCGGCACGCTGCCGCCTGAGTGGGCCTCG
ATGCCTCGTTTAGAGATGCTGCGGCTGAGGCACCTGCCGCTGAGGAGTAGACTGCCGCCT
GAGTGGGGC---------------------------------------------------
------------------------------------------------------------
------------------------------------------------------------
------------------------------------------------------------
------------------------------------------------------------
------------------------------------------------------------
------------------------------------------------------------
------------------------------------------------------------
------------------------------------------------------------
------------------------------------------------------------
------------------------------------------------------------
------------------------------------------------------------
------------------------------------------------------------
------------------------------------------------------------
------------------------------------------------------------
------------------------------------------------TCAATGAGATCG
CTAACTATTTTGAATCTGGAGGGTACTCAGGTTTACGGCAGTCTGCCGCCCCGGTGGAGC
GGAATGTCGAATGTCTGGCTCCTGGAGCTGCAGAACTGCGACCTGTCCGGCAGTCTGCCC
CCCGAGTGGGCTGCGATGCCGAAGCTGCTTCGTGTGGACCTGAACGGCAACCAGTTCTGC
GGGTGTGTGCCGGACTCGTGGGCCCAGAAGGTTTCTCTCCTTGTGAACATCGAGGACGAG
CACAAGGGCAGGGACTGCAGGCTTGGTAGCGACTGC
>LinJ12_v4.0666 
ATGGCGCTGTGCGTGCGTCGGCTGGTGCTGGCGGCGACCCTCGCCGCTGTGGTGGCGCTG
CTGCTGTGCACGAGCAGTGCGCCGGTGGCGCGTGCTGTTAAGGAGGACAACCTCACTGAA
ACCCAAAAGTCGAACACGCTGGCGGTGCTGCAGGCGTTTGGGCGTGCGATCCCTGAGGTT
AAGAAACTGTGGAAGGGCGACGACTTCTGCTCGTGGAAGTACGTGTACTGCTACCCCTCC
GCCGTCGGCGTACTGATGGACAGCGTGGATTATGCCGGGTCGCTGCCGGAGATGCCTGCG
GGCGTCGACTACACCAACGTCGTGATCACGCAGCTCGACTTCAGCGCAAAGGGCCAGAGG
CTGAGC------------------------------------------------------
------------------GGGACGCTGCCCGCCTCGTGGAGCTCGATGACATCGCTGGTG
TCGTTGTGGCTTGAAGGGTGCGAACGTGTTACC---------------------------
------------------------------------------------------------
------------------------------------------------------------
------------------------------------------------------------
------------------------------------------------------------
------------------------------------------------------------
------------------------------------GGGACGCTGCCCGCCTCGTGGAGC
TCGATGACATCGCTGAGCGATCTCAATCTGCATGGCACTCAGGTCTCCGGCAGTCTGCCG
CCCCAGTGGAGCTCGATGACATCGCTGGCCACGCTTTCTCTGCGGCTCACGAAGGTCTCC
GGCAGTCTGCCGTCCGAGTGGAGCTCGATGACATCGCTGACCCTTCTCGATCTGCAGGGC
ACTAAGGTCTCC------------------------------------------------
------------------------------------------------------------
------------------------------------------------------------
------------------------------------------------------------
------------------------------------------------------------
------------------------------------------------------------
------------------------------------------------------------
------------------------------------------------------------
------------------------------------GGCAGTCTGCCGTCCGAGTGGAGC
GGGATGAAGAGTGCGGAGGTCCTGCAGCTGCAGGACTGCGACCTGTCCGGCAGTCTGCCC
TCCTCGTGGTCTGCGATGCCGAAGCTGCGGGAAGTCTTACTGAGCGGCAACCACTTCTGC
GGGTGTGTGCCTGAGTCGTGGACGTTGAAACGTAAGCTTATGGTCACCATTGAGGCAGAC
CACGAGGGCAGGAACTGCAAGCTTGAGAATAAGTGC
>LinJ12_V3.0690 
ATGGCGCTGTGCGTGCGTCGGCTGGTGCTGGCGGCGACCCTCGCCGCTGTGGTGGCGCTG
CTGCTGTGCACGAGCAGTGCGCCGGTGGCGCGTGCTGTTAAGGAGAACGAGCTTACTGAG
GCGGAGAGGTCGAACACGCTGAAGGTGCTGCAGGCGTTTGGGCGTTCGATCCCTGAGCTT
GGGAAGAAGTGGGCGGGCGACGACTTCTGCGCGTGGGAGTACATCAAGTGCTACTCCTCC
GCCGTCAGCTTGTGGATGGACAGCGTGGATTATGCCGGCACGCTGCCGGAGATGCCTGCG
GACGTCGACTACACGAACGTCGTGATCACGTTACTCGACTTCAGCGCAATGGGCCAGAGG
CTGAGC------------------------------------------------------
------------------GGGACGCTGCCCGCCTCGTGGAGCTCGATGACATCGCTGGTG
TCGTTGTGGCTTGAAAGGTGCGAACGTGTTACC---------------------------
------------------------------------------------------------
------------------------------------------------------------
------------------------------------------------------------
------------------------------------------------------------
------------------------------------------------------------
------------------------------------GGCACTCTGCCCGCCTCGTGGAGC
TCGATGAAAGCGCTGAGCGATCTCAATCTGCATGGCACTCAGGTCTCCGGCAGTCTGCCG
CCGCAGTGGAGCTCGATGACATCGCTGACCCTTCTCGATCTGCAGGGCGCTAAGGTCTCC
GGCAGTCTGCCGCCCCAGTGGAGCTCGATGACATCGCTGACCCTTCTCGATCTGCAGGGC
GCTAAGGTCTCC------------------------------------------------
------------------------------------------------------------
------------------------------------------------------------
------------------------------------------------------------
------------------------------------------------------------
------------------------------------------------------------
------------------------------------------------------------
------------------------------------------------------------
------------------------------------GGCAGTCTGCCGTCCGAGTGGAGT
GGGATGAAGAGTGCCGAGGTCCTGCAGCTGCAGGACTGCGACCTGTCCGGCAGTCTGCCC
TCCTCGTGGTCTGCGATGCCGAAGCTTGCGAAAGTCTCCCTGACCGGCAACCACTTCTGC
GGGTGTGTGCCGGACTCGTGGGCTCAGAAGGCCGGTCTCCGTGTGGACATCGAGGACGAG
CACAAGGGCAGCAAGTGCAAGCTTGATAACCAATGC
>LinJ12_v4.0665 
ATGGCGCTGTGCGTGCGTCGGCTGGTGCTGGCGGCGACCCTCGCCGCTGTGGTGGCGCTG
CTGCTGTGCACGAGCAGTGCGCCGGTGGCGCGTGCTGCTGTGAAGGATGACTTCACTGCT
GCGCAGCGGACGAACACGCTGGCGGTGCTGGAGGCGTTTGGGCGTGCGATCCCTGAGCTT
GGGAAGCTGTGGAAGGGCGACGACTTCTGCTTTTGGGAGTCGGTCGTGTGCGATGTGACC
GAAGTGTACTTGTGGGAAATCGGTGCGACGTATACCGGCACGCTGCCGGAGATGCCTGTG
GACGTCGACTACACGGCCGTCATGGTCAAGCACCTCGACTTTTCCCAAATGGGGCTGGGG
CTGAGCGGAACGCTGCCGGACAGCTGGAGCAGGCTGCAGGGACTGACCTCACTTACGTTG
TCGGGCTGCGGCGTGAGCGGTACGCTGCCCCCCTCGTGGCGCTCGATGAAGTCTTTGGTG
TCGTTGTGGATTGAGAGTTGTGAAAGTGTTACCGGCAAGCTGCCGCCT------------
------------------------------------------------------------
------------------------------------------------------------
------------------------------------------------------------
------------------------------------------------------------
------------------------------------------------------------
---------------------------------------------------GAGTGGAGC
TCGATGAAATCGCTGAGAGATCTCCATCTGCATGGCGCGAAGGTTTCCGGCACGCTGCCG
CCTGAGTGGAGCACGATGAAATCGCTGACCCTTCTCGATCTGCAGGACACTCAGGTTACC
GGCAGTCTGCCGCCTGAGTGGAGCTCAATGAAATCCATGACCATTCTCAGTCTGAATGGC
GCGAAGGTTTCC------------------------------------------------
------------------------------------------------------------
------------------------------------------------------------
------------------------------------------------------------
------------------------------------------------------------
------------------------------------------------------------
------------GGCACGCTGCCACCCCAGTGGAGCTCGATGACATCGCTGAGCCTTCTC
AGTCTGGAGGGTACTCAGCTCTCCGGCACGCTACCGCCCCAGTGGAGTGGGATGACATCG
CTGGTCACGCTTTTTCTGCAGGGTACTCAGGTCTCCGGCACTCTGCCGCCGCAGTGGAGA
TCGATGTTGAATGCCGAGTTCCTGCAGCTGGAGAACTGCGACCTGTCCGGCTGTTTGCCC
CCCGAGTGGGCTGCGATGCCGAAGCTGCGTCATGTCGAACTTAAGGGCAACCAGTTCGCC
GGGTGTGTGCCGGACTCGTGGGCTCAGAAGGCCGGTCTCGTTGTGGAAATCGAGGATAAG
CACACGGGCAACAGCTGCATTGCTGGTGCGGACTGC
>LbrM12_V2.0750 
ATGCGG---TGCACGCGTTGGCTGGTGCTGGCGGCGATCCTCGCTGCTGCGGCTGTG---
------------------------------CGCGCTACCGTGACGGGCGACTTCACCGCC
GAGCAGCAGTCCAACACGCTGGCGGTGCTGCAGGCGTTTGCGGGCGCGATCCCTGAGCTG
CAAAGCACGTGGAGTGGCAGCGACTTCTGCTCGTGGGGCGGCGTGACGTGCGCTGTGTCC
AGCGTGCGCGTGGCGGGAATCAATGCGATGTATACCGGCACGCTGCCGGAGATGCCTGCG
GGCGTCGACTACGCGAACGTGATGATCACGCGCCTCGACTTCTCCACGATGGCGCGGGGG
CTGAGCGGGACGCTGCCGGACAGTTGGGGTAAACTTCGATTGCTGCAGTCCATCGTCTTC
GTGGGCTGCAACGTGAGCGGGACGCTGCCCGCCTCATGGAGCGCGCTGAGCTCCCTGACG
GAGTTGACGATTCAAGGTTCTGGGAGCATCACCGGCTCGCTGCCGCCGGAGTGGAGCTCG
ATGAGCTCGATCGAGTGGCTGAAGGTTGCGGAGGAGCAGCTCAGCGGTACGCTGCCTGCC
GAGTGGGGCACGATGACTTCGCTGAAGATGCTGGAGCTGTCCGTTGCATCGAGCATCACC
GGCACGCTGCCGCCGGAGTGGAGCGGGATGACTGCACTGTTGTATCTCTACGTTGACAAC
TCGTTGCTCAGCGGCACACTGCCGCCGGAGTGGAGCTCAATGCCTCGATTGAAGGACGTG
TCGTTCCGGGGCACGCAGGTATCTGGCTACCTTCCAGCTGAGTGGCAAAGTCTCAAGACG
CTGCGGCGAGTGTACTTGACGAACACGAGCATCTCCGGCACGCTGCCTGTCAGCTGGGCC
ATTTTAAAAAGTCTAGAGCAGGTGTATTTGCAGGGGACGAGGGTGTCGGGCACACTGCCC
CCGGAGTGGAGCTCCATGCCGTCGCTGGCCCATCTTCTTCTGACTAGCTCGTCCGTGTCG
GGCACACTGCCCCCGGAGTGGAGCTCCATGAGTAAGATGCGCTTTCTCTCTGTGCAGGGC
ACTCAGGTCTCTGGCACCTTGCCGCCGGAGTGGGGCTCGATGATGATGCTGGAGAATTTG
CAGATATCGAATACGCAGTTATCGGGCACACTGCCGCCGGAGTGGAGCTCGCTCAGTACA
TTAAAAAATGTAGTGATTATCGGCTCATCGATCATC------------------------
------------------------------------------------------------
------------------------------------------------------------
GGTACGTTGCCGCTTGAGTGGAGCTCGATGAGCGCACTGAGGCAGCTCGTGTTATCCAGC
ACACAAGTGTCG------------------------------------------------
------------------------GGCACGTTGCCGCTGGAGTGGAGCTCACTGCAGTTG
CTTCAGGAGCTGCACCTGTCGAATACGCAGATGTCGGGCACGCTGCCGCCGGAGTGGAGC
TCGATGACGAGTGCTGAGGTCATAGCGCTGATAAACTGTGACCTCTTCGGCGCTCTCCCC
TCCTCGTGGTCTGTGATACCAAGACTGAGGGATCTCTCACTGAATGGCAATAGCTTCTGT
GGGTGTGTGCCTGCCTCGTGGGCCTCGAAGCCTGGCCTTGTCGTGTCCATCGAGGACGAG
CACATGGGCAATGACTGCACGACTGAAAACATCTGC
